# Supplementary material for: Metabolic clusters of breast cancer in relation to gene- and protein expression subtypes
Source: Cancer Metab. 2016 Jun 27;4:12. doi: 10.1186/s40170-016-0152-x (PMC4922058; doi:10.1186/s40170-016-0152-x)
Supplement: Additional file 2: Table S1. — Antibodies used for reverse phase protein array (RPPA). Table S2. Metabolite integrals for each of the samples included in the study. Table S3. Significantly different expressed genes between the three metabolic clusters. Table S4. Significantly different expressed genes between the metabolic clusters Mc1 and Mc2. Table S5. Significantly different expressed genes between the metabolic clusters Mc1 and Mc3. Table 6. Statistically over-represented annotation terms, according to DAVID, of differently expressed genes between metabolic cluster Mc1 and Mc2. Table S7. Statistically over-represented annotation terms, according to DAVID, of differently expressed genes between metabolic cluster Mc1 and Mc3. Table S8. Gene set enrichment analysis (GSEA) result for gene ontology (GO) gene sets. Metabolic cluster Mc1 was compared with Mc2 and Mc3. Table S9. Gene set enrichment analysis (GSEA) result for gene ontology (GO) gene sets. Metabolic cluster Mc1 was compared with Mc2. Table S10. Gene set enrichment analysis (GSEA) result for gene ontology (GO) gene sets. Metabolic cluster Mc3 was compared with Mc1 and Mc2. Table S11. Integrated pathway analysis result from the comparison of the metabolic clusters Mc1 compared to Mc2. Table S12. Integrated pathway analysis result from the comparison of the metabolic clusters Mc1 compared to Mc3. (XLSX 337 kb) [file 40170_2016_152_MOESM2_ESM.xlsx]

## Sheet: Add. Table 1
	Add. Table 1: Antibodies used for reverse phase protein array (RPPA)
	RPPA Antibody	Company	Catalog #	Dilution used	Validation status	Species
	14-3-3_epsilon	Santa Cruz	sc-2395	250	C- use with caution	Mouse
	4E-BP1	CST	9452	100	V - validated	Rabbit
	4E-BP1_pS65	CST	9456	250	V - validated	Rabbit
	53BP1	CST	4937	400	C- use with caution	Rabbit
	A-Raf_pS299	CST	4431	100	NA	Rabbit
	ACC_pS79	CST	3661	200	V - validated	Rabbit
	ACC1	Epitomics	1768-1	300	C- use with caution	Rabbit
	AIB1	BD	611105	100	V - validated	Mouse
	Akt	CST	9272	250	V - validated	Rabbit
	Akt_pS473	CST	9271	100	V - validated	Rabbit
	Akt_pT308	CST	9275	50	V - validated	Rabbit
	alpha-Catenin	Calbiochem	CA1030	750	V - validated	Mouse
	AMPK_alpha	CST	2532	200	C- use with caution	Rabbit
	AMPK_pT172	CST	2535	100	V - validated	Rabbit
	Annexin_I	Invitrogen	71-3400	90000	V - validated	Rabbit
	AR	Epitomics	1852-1	50	V - validated	Rabbit
	B-Raf	Santa Cruz	sc-5284	500	NA	Mouse
	Bak	Epitomics	1542-1	50	C- use with caution	Rabbit
	Bax	CST	2772	300	V - validated	Rabbit
	Bcl-2	Dako	M0887	50	V - validated	Mouse
	Bcl-X	Epitomics	1018-1	100	C- use with caution	Rabbit
	Bcl-xL	CST	2762	50	V - validated	Rabbit
	Beclin	Santa Cruz	sc-10086	200	V - validated	Goat
	beta-Catenin	CST	9562	800	V - validated	Rabbit
	Bid	Epitomics	1008-1	50	C- use with caution	Rabbit
	Bim	Epitomics	1036-1	50	V - validated	Rabbit
	c-Jun_pS73	CST	9164	50	C- use with caution	Rabbit
	c-Kit	Epitomics	1522	50	V - validated	Rabbit
	c-Met	CST	3127	500	C- use with caution	Mouse
	c-Met_pY1235	CST	3129	500	C- use with caution	Rabbit
	c-Myc	CST	9402	200	C- use with caution	Rabbit
	C-Raf	Millipore	05-739	1000	V - validated	Rabbit
	C-Raf_pS338	CST	9427	300	C- use with caution	Rabbit
	Caspase-3_active	Epitomics	1476-1	200	C- use with caution	Rabbit
	Caspase-7_cleavedD198	CST	9491	50	C- use with caution	Rabbit
	Caspase-8	CST	9746	250	C- use with caution	Mouse
	Caspase-9_cleavedD330	CST	9501	250	C- use with caution	Rabbit
	Caveolin-1	CST	3238	500	V - validated	Rabbit
	CD31	Dako	M0823	50	V - validated	Mouse
	CDK1	CST	9112	250	V - validated	Rabbit
	Chk1	CST	2345	100	C- use with caution	Rabbit
	Chk1_pS345	CST	2348	50	C- use with caution	Rabbit
	Chk2	CST	3440	300	C- use with caution	Mouse
	Chk2_pT68	CST	2197	150	C- use with caution	Rabbit
	cIAP	Millipore	07-759	250	V - validated	Rabbit
	Claudin-7	Novus	NB100-91714	1000	V - validated	Rabbit
	Collagen_VI	Santa Cruz	sc-20649	250	V - validated	Rabbit
	COX-2	Epitomics	2169-1	150	C- use with caution	Rabbit
	Cyclin_B1	Epitomics	1495-1	500	V - validated	Rabbit
	Cyclin_D1	Santa Cruz	sc-718	150	V - validated	Rabbit
	Cyclin_E1	Santa Cruz	sc-247	150	V - validated	Mouse
	DJ-1	Abcam	ab76008	10000	C- use with caution	Rabbit
	Dvl3	CST	3218	1000	V - validated	Rabbit
	E-Cadherin	CST	4065	750	V - validated	Rabbit
	eEF2	CST	2332	100	V - validated	Rabbit
	eEF2K	CST	3692	250	V - validated	Rabbit
	EGFR	Santa Cruz	sc-03	350	C- use with caution	Rabbit
	EGFR_pY1068	CST	2234	50	V - validated	Rabbit
	EGFR_pY1173	Epitomics	1124	50	C- use with caution	Rabbit
	EGFR_pY992	CST	2235	50	V - validated	Rabbit
	eIF4E	CST	9742	250	V - validated	Rabbit
	ER-alpha	Lab Vision	RM-9101-S	200	V - validated	Rabbit
	ER-alpha_pS118	Epitomics	1091-1	150	V - validated	Rabbit
	ERCC1	Lab Vision	MS-671-PO	100	C- use with caution	Mouse
	FAK	Epitomics	1700-1	75	C- use with caution	Rabbit
	Fibronectin	Epitomics	1574-1	5000	C- use with caution	Rabbit
	FOXO3a	CST	9467	50	C- use with caution	Rabbit
	FOXO3a_pS318_S321	CST	9465	75	C- use with caution	Rabbit
	GAB2	CST	3239	250	V - validated	Rabbit
	GATA3	BD	558686	100	V - validated	Mouse
	GSK3_pS9	CST	9336	250	V - validated	Rabbit
	GSK3-alpha-beta	Santa Cruz	sc-7291	2000	V - validated	Mouse
	GSK3-alpha-beta_pS21_S9	CST	9331	250	V - validated	Rabbit
	HER2	Lab Vision	MS-325-P1	250	V - validated	Mouse
	HER2_pY1248	R&D	AF1768	350	NA	Rabbit
	HER3	Santa Cruz	sc-285	250	V - validated	Rabbit
	HER3_pY1298	CST	4791	250	C- use with caution	Rabbit
	IGF-1R-beta	CST	3027	250	C- use with caution	Rabbit
	IGFBP2	CST	3922	50	V - validated	Rabbit
	INPP4B	Santa Cruz	sc-12318	250	C- use with caution	Goat
	IRS1	Millipore	06-248	2000	V - validated	Rabbit
	JNK2	CST	4672	50	C- use with caution	Rabbit
	K-Ras	Santa Cruz	sc-30	75	C- use with caution	Mouse
	MAPK_pT202_Y204	CST	4377	100	V - validated	Rabbit
	MEK1	Epitomics	1235-1	5000	V - validated	Rabbit
	MEK1_pS217_S221	CST	9121	500	V - validated	Rabbit
	MIG-6	Sigma	WH0054206M1	100	V - validated	Mouse
	Mre11	CST	4847	250	C- use with caution	Rabbit
	MSH2	CST	2850	50	C- use with caution	Mouse
	MSH6	SDI	2203.00.02	1000	C- use with caution	Rabbit
	N-Cadherin	CST	4061	50	V - validated	Rabbit
	NF-kB-p65_pS536	CST	3033	100	C- use with caution	Rabbit
	NF2	SDI	2271.00.02	500	C- use with caution	Rabbit
	Notch1	CST	3268	50	V - validated	Rabbit
	Notch3	Santa Cruz	sc-5593	600	C- use with caution	Rabbit
	P-Cadherin	CST	2130	50	C- use with caution	Rabbit
	p21	Santa Cruz	sc-397	100	C- use with caution	Rabbit
	p27	Epitomics	1591-1	50	V - validated	Rabbit
	p27_pT157	R&D	AF1555	500	C- use with caution	Rabbit
	p27_pT198	Abcam	ab64949	75	V - validated	Rabbit
	p38_MAPK	CST	9212	100	C- use with caution	Rabbit
	p38_pT180_Y182	CST	9211	50	V - validated	Rabbit
	p53	CST	9282	2500	V - validated	Rabbit
	p70S6K	Epitomics	1494-1	750	V - validated	Rabbit
	p70S6K_pT389	CST	9205	50	V - validated	Rabbit
	p90RSK_pT359_S363	CST	9344	50	C- use with caution	Rabbit
	PARP_cleaved	CST	9546	50	C- use with caution	Mouse
	Paxillin	Epitomics	1500-1	500	V - validated	Rabbit
	PCNA	Abcam	ab29	500	V - validated	Mouse
	PDK1_pS241	CST	3061	500	V - validated	Rabbit
	PI3K-p110-alpha	CST	4255	150	C- use with caution	Rabbit
	PI3K-p85	Millipore	06-195	10000	V - validated	Rabbit
	PKC-alpha	Millipore	05-154	1000	V - validated	Mouse
	PKC-alpha_pS657	Millipore	06-822	750	V - validated	Rabbit
	PR	Epitomics	1483-1	200	V - validated	Rabbit
	PRAS40_pT246	Biosource	441100G	1000	V - validated	Rabbit
	PTCH	SDI	2113.00.02	1000	C- use with caution	Rabbit
	PTEN	CST	9552	750	V - validated	Rabbit
	Rab11	CST	3539	250	V - validated	Rabbit
	Rab25	Covance	Custom	2500	C- use with caution	Rabbit
	Rad50	Millipore	05-525	100	C- use with caution	Mouse
	Rad51	Chem Biotech	na 71	125	C- use with caution	Mouse
	Rb	CST	9309	200	V - validated	Mouse
	Rb_pS807_S811	CST	9308	250	V - validated	Rabbit
	S6_pS235_S236	CST	2211	3000	V - validated	Rabbit
	S6_pS240_S244	CST	2215	2000	V - validated	Rabbit
	Shc_pY317	CST	2431	50	NA	Rabbit
	Smac	CST	2954	250	V - validated	Mouse
	Smad1	Epitomics	1649-1	250	V - validated	Rabbit
	Smad3	Epitomics	1735-1	750	V - validated	Rabbit
	Smad4	Santa Cruz	sc-7866	50	V - validated	Mouse
	Snail	CST	3895	100	C- use with caution	Mouse
	Src	Millipore	05-184	200	V - validated	Mouse
	Src_pY416	CST	2101	125	C- use with caution	Rabbit
	Src_pY527	CST	2105	250	V - validated	Rabbit
	STAT3_pY705	CST	9131	50	V - validated	Rabbit
	STAT5-alpha	Epitomics	1289-1	250	V - validated	Rabbit
	Stathmin	Epitomics	1972-1	150	V - validated	Rabbit
	Syk	Santa Cruz	sc-1240	250	V - validated	Mouse
	Tau	Millipore	05-348	100	C- use with caution	Mouse
	TAZ_pS89	Santa Cruz	sc-17610	75	C- use with caution	Rabbit
	Tuberin	Epitomics	1613-1	500	C- use with caution	Rabbit
	VASP	CST	3112	50	C- use with caution	Rabbit
	VEGFR2	CST	2479	5000	V - validated	Rabbit
	XIAP	CST	2042	50	C- use with caution	Rabbit
	XRCC1	CST	2735	50	C- use with caution	Rabbit
	YAP	Santa Cruz	sc-15407	300	V - validated	Rabbit
	YAP_pS127	CST	4911	350	C- use with caution	Rabbit
	YB-1	SDI	1725.00.02	200	V - validated	Rabbit
	YB-1_pS102	CST	2900	150	V - validated	Rabbit

## Sheet: Add. Table 2
	Add. Table B: Metabolite integrals for each of the samples included in the study
	Sample number	Metabolic cluster	Beta-D-glucose	Ascorbate	Lactate	L-Tyrosine	Glycine	Myoinositol	Taurine	Scylloinositol	Glycerophosphocholine	Phosphocholine	Choline	Creatine	Glutathione	Glutamine	Succinate	Glutamate	Acetate	Alanine
	MCOS-1	Mc3	64.9948	25.5614	238.714	349.709	130.74	241.83	314.079	60.1369	121.142	308.415	88.7756	121.67	48.8638	201.446	79.5737	281.007	39.8541	75.6994
	MCOS-2	Mc1	39.3899	26.3414	186.664	374.165	145.424	135.317	186.837	36.4984	274.364	624.166	149.167	116.707	36.0657	139.124	56.4319	221.906	42.5198	70.6773
	MCOS-3	Mc3	12.5044	50.1161	337.068	396.711	544.619	143.011	484.904	49.8116	93.9524	220.524	121.473	165.819	93.6889	131.801	57.0262	228.229	50.5611	104.974
	MCOS-4	Mc2	160.393	20.4301	172.341	245.834	108.471	238.42	324.673	54.2168	76.8783	114.92	79.3556	54.3963	30.8031	127.162	36.3941	335.836	67.0026	54.3351
	MCOS-5	Mc3	8.64347	57.4365	367.043	401.563	128.491	144.163	535.956	53.4434	251.253	391.501	119.41	156.91	52.5252	145.109	61.8966	280.955	47.5741	88.6765
	MCOS-6	Mc2	122.684	17.3139	220.244	183.52	156.068	169.562	217.798	53.399	54.187	125.884	45.8298	62.1014	30.0344	109.448	44.6654	345.905	56.77	49.8717
	MCOS-7	Mc3	48.7671	38.8744	436.332	349.75	360.281	133.266	465.459	38.0005	191.707	263.804	56.0132	162.58	53.8194	180.99	74.8464	270.86	36.4408	120.529
	MCOS-8	Mc1	43.8309	31.7828	242.179	371.793	136.74	153.367	408.888	77.8184	310.51	721.94	62.6852	79.8056	42.6802	151.394	43.8644	132.993	29.5405	50.4459
	MCOS-9	Mc1	22.8988	15.6326	414.072	374.263	228.827	154.109	207.501	51.6219	324.544	619.149	149.051	112.893	55.486	133.888	63.6709	242.21	53.7896	105.686
	MCOS-10	Mc3	46.4844	25.4295	281.095	388.912	175.216	303.306	376.728	64.2142	178.254	261.47	129.917	147.957	47.2616	183.436	71.1006	277.659	45.2682	65.7568
	MCOS-11	Mc3	37.2495	58.0278	284.494	350.871	109.422	189.708	314.991	58.0792	133.923	418.735	83.8529	86.829	49.5607	101.01	50.7334	251.167	59.2703	67.9179
	MCOS-12	Mc3	29.1697	45.5241	259.137	473.896	167.17	153.718	418.358	47.816	213.119	355.397	172.354	112.88	60.5584	140.129	55.5713	313.191	40.3482	116.44
	MCOS-13	Mc2	81.0419	31.7295	166.638	334.122	190.16	205.028	303.477	63.7028	110.237	243.363	118.458	109.767	43.614	175.411	65.6745	315.571	55.4067	103.715
	MCOS-14	Mc1	34.8417	41.819	242.21	375.478	267.789	167.721	365.63	54.3878	150.786	481.596	115.868	118.863	50.6139	132.065	56.0169	246.576	57.2637	73.8742
	MCOS-15	Mc3	42.6285	23.063	281.178	408.303	185.819	299.562	367.546	62.4116	151.099	245.742	146.576	147.567	38.9895	180.125	75.309	279.673	51.3048	74.9192
	MCOS-16	Mc2	237.942	17.1639	127.106	243.208	208.248	251.14	494.443	41.2878	105.612	295.511	183.155	79.8161	23.397	168.682	69.4519	190.194	44.3179	56.3738
	MCOS-17	Mc3	9.45523	19.7897	309.303	404.858	222.217	181.577	478.97	63.884	179.395	290.299	111.973	87.9694	52.6924	138.633	32.9552	284.813	32.9742	84.6449
	MCOS-18	Mc1	12.5231	19.556	198.621	330.654	117.097	89.6871	227.097	31.276	211.405	1040.44	115.139	370.745	59.0166	144.471	59.6333	181.559	15.8895	51.3039
	MCOS-19	Mc2	11.4089	26.9417	263.669	475.185	138.98	105.613	245.345	34.5544	198.223	255.985	111.638	102.744	55.4525	138.501	48.6485	266.735	36.1743	93.8294
	MCOS-20	Mc3	25.2145	31.2349	290.443	418.6	311.804	217.378	281.367	68.8679	192.68	356.737	79.8405	109.522	75.2737	102.642	56.4981	359.939	28.2607	102.546
	MCOS-21	Mc1	32.5128	55.2884	203.023	345.681	186.502	280.852	390.581	100.565	188.256	625.432	143.909	218.345	62.9262	129.28	52.6371	185.236	36.8351	59.3683
	MCOS-22	Mc3	38.779	68.9987	303.708	419.846	224.133	324.963	283.042	97.1787	56.7183	234.352	123.361	132.839	70.1249	166.002	70.7269	290.485	38.3008	119.622
	MCOS-23	Mc1	23.0687	46.0331	283.334	435.478	346.151	222.208	267.885	87.3713	98.2632	450.318	121.455	133.879	30.0861	134.333	48.5671	203.945	37.5912	86.1835
	MCOS-24	Mc2	100.073	33.4339	281.479	307.669	164.67	208.885	397.368	77.7986	118.969	191.098	125.101	110.141	54.9061	158.502	54.8584	238.779	59.2362	90.3105
	MCOS-25	Mc3	40.9436	31.4621	251.308	304.665	106.336	156.033	389.862	67.2546	152.104	323.125	135.983	114.698	60.0232	111.427	71.2935	246.572	56.005	83.6931
	MCOS-26	Mc1	46.8405	55.6695	249.848	365.89	169.915	215.084	293.869	69.9055	367.604	548.447	217.488	92.118	53.6854	143.456	65.9126	252.926	40.6406	82.0135
	MCOS-27	Mc1	71.0717	34.712	271.38	386.549	408.829	185.138	213.951	52.9296	108.334	463.2	118.742	107.822	45.0983	166.817	78.0931	200.341	37.6255	80.4493
	MCOS-28	Mc1	191.478	31.6285	202.665	321.804	448.292	217.664	261.996	53.2862	261.325	525.067	131.484	135.271	45.7123	163.613	83.5482	225.547	29.9533	84.0343
	MCOS-29	Mc3	11.8771	32.8856	546.032	480.33	246.891	157.132	374.888	66.2506	211.358	267.38	84.8863	182.535	54.4155	195.796	61.6569	278.143	47.9245	153.804
	MCOS-30	Mc1	26.5439	89.4586	267.307	356.829	138.91	141.9	262.99	58.5859	308.352	474.286	136.044	278.252	67.2011	122.753	52.7714	213.005	32.9823	68.6396
	MCOS-31	Mc1	15.6125	83.1031	434.319	452.953	216.834	123.213	145.139	56.228	220.512	479.507	59.2191	167.51	92.8158	223.616	97.7444	222.253	21.9766	175.654
	MCOS-32	Mc3	63.1787	30.051	166.839	447.785	159.39	199.648	411.471	54.5258	250.176	294.217	161.62	79.3175	42.4195	134.769	63.3299	229.545	58.4344	74.814
	MCOS-33	Mc1	20.2415	40.5542	318.84	380.533	256.361	132.973	348.664	58.2807	321.936	556.876	102.659	108.467	63.3984	119.455	57.9845	195.709	22.2315	83.4737
	MCOS-34	Mc3	42.9493	49.9879	296.191	441.953	291.928	233.661	375.705	88.239	171.649	329.192	181.823	95.9453	41.4552	105.718	58.7539	237.666	35.4052	75.3982
	MCOS-35	Mc3	33.0107	50.7423	347.569	377.389	156.984	279.774	382.385	101.768	189.241	364.52	149.853	118.917	51.8139	170.831	57.5673	200.471	43.3491	119.784
	MCOS-36	Mc3	13.5907	42.7177	344.991	329.964	234.32	191.676	407.706	110.679	136.313	324.11	60.6135	124.306	48.1948	265.892	84.5635	397.971	29.5599	172.027
	MCOS-37	Mc3	16.6851	43.7821	180.647	404.921	103.048	194.999	369.87	47.5192	174.495	313.024	123.948	88.8246	53.6656	79.6143	45.1122	299.016	45.7986	50.1995
	MCOS-38	Mc2	48.6442	41.7607	238.798	430.48	136.244	189.767	455.147	39.4805	142.181	221.387	182.114	120.402	52.0549	99.0265	33.8108	276.961	54.938	63.6709
	MCOS-39	Mc2	34.1034	23.6557	299.114	405.766	134.794	200.597	218.075	67.2257	142.368	307.982	101.438	97.2838	54.0774	135.58	44.2368	184.131	24.8696	59.8274
	MCOS-40	Mc3	46.0149	37.3969	373.637	365.633	201.441	129.907	466.511	65.0033	135.39	431.886	123.189	156.813	47.3891	122.733	51.9146	299.003	33.6077	77.281
	MCOS-41	Mc3	40.3972	41.8453	227.474	392.07	176.905	217.433	401.161	58.0593	177.998	366.999	213.661	142.685	51.4583	151.784	59.8633	239.168	51.4938	85.0833
	MCOS-42	Mc1	14.3006	65.8485	223.62	544.299	117.605	106.848	637.107	38.9029	219.22	683.872	200.775	117.593	57.1568	86.2572	28.6262	229.585	28.7936	60.3732
	MCOS-43	Mc3	21.6593	40.1436	329.386	374.462	122.998	139.807	673.863	61.4261	185.749	276.466	162.32	125.336	51.9066	125.654	59.5974	293.684	36.2086	100.266
	MCOS-44	Mc2	31.2023	25.9536	268.843	358.722	192.819	149.525	210.725	47.7967	62.9367	223.545	123.757	67.7124	35.4817	103.315	44.4876	437.293	90.2692	48.85
	MCOS-45	Mc1	23.3915	34.2152	311.72	512.226	143.572	170.046	260.862	49.1332	304.622	492.358	75.7729	145.898	61.4395	134.575	37.5573	208.156	19.1109	144.448
	MCOS-46	Mc3	33.6973	33.1188	201.34	453.081	92.1233	200.632	300.25	59.1187	194.837	297.109	121.258	99.5819	48.4333	96.9529	57.7816	204.909	33.4076	56.6563
	MCOS-47	Mc3	34.9675	35.119	305.705	457.595	144.371	276.017	242.085	80.7828	129.57	222.408	105.601	103.869	47.6684	127.033	52.6239	245.014	37.8871	78.7595
	MCOS-48	Mc3	14.1636	26.9098	304.331	343.109	151.432	127.397	338.623	32.7616	49.2989	388.875	51.372	171.657	95.8061	126.238	33.961	224.658	33.5849	78.6622
	MCOS-49	Mc3	12.8824	29.1986	527.133	431.326	187.148	111.428	289.938	49.598	56.1842	351.761	49.685	73.2748	58.8927	136.305	50.2904	449.304	30.5037	197.608
	MCOS-50	Mc1	15.9037	35.5694	244.664	408.285	141.585	130.797	351.693	39.103	193.656	717.682	239.933	157.438	82.6361	87.0612	36.9821	349.161	34.8109	103.523
	MCOS-51	Mc3	11.7722	45.3305	420.351	359.564	312.7	141.6	345.719	43.3393	162.636	429.808	89.3341	297.002	61.6495	220.049	128.853	274.783	39.0492	173.168
	MCOS-52	Mc3	51.2241	43.4028	275.549	412.993	187.158	186.617	606.677	78.1653	212.876	247.855	146.365	139.371	69.3258	114.379	43.957	285.863	25.3789	89.363
	MCOS-53	Mc2	72.4811	40.9906	214.749	440.664	123.454	220.243	256.231	58.3862	75.6703	167.855	87.8769	89.864	38.7644	107.707	42.7834	182.155	35.9715	53.5434
	MCOS-54	Mc1	17.5191	43.6372	180.232	419.943	186.544	126.656	468.899	61.5091	194.761	811.34	147.312	283.906	65.4086	100.382	47.7694	157.359	26.9979	41.8595
	MCOS-55	Mc2	88.1639	39.077	171.135	365.944	155.86	259.872	396.323	87.998	110.694	221.63	181.628	144.575	59.3558	148.373	65.0153	313.792	37.095	80.9928
	MCOS-56	Mc1	11.1422	31.4952	242.857	468.663	193.308	130.034	401.796	41.6584	195.653	596.74	226.038	146.535	59.0674	144.758	47.7937	318.294	44.1656	158.936
	MCOS-57	Mc3	26.7912	30.6506	281.208	523.306	233.961	162.117	244.98	76.8674	129.369	274.194	233.207	169.088	49.2091	214.139	72.3558	327.32	52.976	159.088
	MCOS-58	Mc3	15.7554	43.3132	391.116	412.453	175.025	126.703	478.54	41.6472	159.007	398.646	76.3594	390.276	66.4933	178.448	48.4346	263.223	28.6109	123.685
	MCOS-59	Mc3	22.8677	38.9897	416.358	410.91	183.419	182.461	462.736	43.8311	131.637	335.059	78.482	204.449	45.569	133.838	55.4281	302.912	31.5052	168.042
	MCOS-60	Mc3	48.3004	38.6992	184.976	442.546	149.903	286.713	407.856	37.2059	172.212	280.438	165.436	76.095	41.0559	122.449	58.2701	317.552	33.9118	53.6165
	MCOS-61	Mc3	19.5188	20.6909	338.924	382.075	275.426	221.827	302.795	111.895	180.118	271.392	158.541	127.64	30.1718	200.903	99.7712	365.23	42.0546	141.231
	MCOS-62	Mc3	18.9636	40.6651	285.398	423.917	262.478	176.798	329.649	51.8726	163.746	430.08	167.031	120.805	26.677	152.852	72.6307	305.446	38.774	91.8067
	MCOS-63	Mc3	35.0043	43.4791	240.601	440.268	184.004	293.621	492.897	89.744	151.453	328.878	181.9	106.406	57.2006	126.784	69.2214	210.476	29.0065	55.2092
	MCOS-64	Mc2	112.079	50.3277	175.402	306.161	219.808	214.815	424.212	63.5753	123.605	282.556	132.533	100.283	46.9225	134.462	54.2848	219.404	41.8048	80.2552
	MCOS-65	Mc3	30.555	76.5929	281.327	421.598	185.886	226.676	391.391	76.0168	152.179	281.077	178.652	230.984	58.9583	204.551	62.348	276.38	25.5721	115.819
	MCOS-66	Mc1	12.7784	62.8853	334.773	410.226	153.43	163.183	331.052	57.3809	282.899	456.626	156.915	229.516	52.1107	209.735	57.1393	216.616	26.5632	103.369
	MCOS-67	Mc3	60.8914	29.462	271.731	326.093	128.518	305.19	323.483	91.4193	196.264	316.112	140.475	110.153	51.0106	115.415	47.1973	206.573	51.5327	87.3883
	MCOS-68	Mc2	27.5934	21.8402	340.48	537.669	177.577	253.941	143.967	83.0269	119.68	405.132	89.0482	64.6927	39.0442	124.123	54.4628	313.003	29.7296	111.166
	MCOS-69	Mc2	28.0159	32.2916	371.401	372.773	187.825	277.61	420.201	72.4404	88.9186	185.469	130.628	130.685	52.5721	183.562	74.3891	359.634	50.7028	106.684
	MCOS-70	Mc3	73.0354	19.9484	538.594	236.489	134.63	133.5	288.989	61.8814	65.3425	91.4792	87.8955	84.3132	23.4018	349.563	123.908	389.936	66.0755	82.4913
	MCOS-71	Mc1	5.86729	51.8503	162.526	359.114	153.763	140.777	247.997	27.5224	96.8467	601.797	107.431	123.558	85.7616	149.52	48.828	207.121	28.1574	86.2171
	MCOS-72	Mc3	26.7493	45.0119	306.168	426.64	155.235	296.75	444.045	124.423	157.752	367.912	118.698	120.943	61.3382	135.243	55.4636	338.272	29.5539	118.115
	MCOS-73	Mc3	18.0079	59.3873	424.427	448.112	303.298	178.466	231.689	36.5381	182.259	352.919	56.1211	100.514	69.6427	232.091	79.6331	285.221	39.2739	190.576
	MCOS-74	Mc2	83.7724	42.7891	236.782	366.661	181.762	217.622	416.997	85.2015	92.1915	209.163	191.436	146.708	48.3557	139.442	54.1531	240.145	45.9464	135.545
	MCOS-75	Mc2	119.749	30.0731	260.969	274.994	123.708	164.126	374.912	44.9315	96.748	133.879	94.1928	115.476	54.2329	163.022	57.2486	207.777	60.9702	89.262
	MCOS-76	Mc3	15.8003	37.6405	539.863	410.721	369.968	179.765	245.569	68.6942	151.747	320.089	95.3151	141.153	59.451	207.175	70.544	250.066	39.4167	109.971
	MCOS-77	Mc3	38.8063	48.1298	335.83	336.704	149.242	224.763	358.587	61.5282	176.415	245.733	139.684	118.175	52.8863	105.859	45.2641	298.824	47.6756	79.7347
	MCOS-78	Mc1	12.455	41.9975	288.856	430.223	260.048	227.532	375.639	46.5336	384.55	421.997	181.848	145.633	57.5226	196.579	66.2032	252.239	28.7963	103.5
	MCOS-79	Mc3	27.9438	37.8629	298.199	417.312	153.698	179.283	363.39	51.4641	177.024	462.218	112.662	108.142	72.7907	151.897	56.8421	309.551	23.0244	100.359
	MCOS-80	Mc2	199.69	20.4994	100.223	217.772	123.265	242.511	410.852	66.4457	97.0348	175.557	135.063	66.3791	41.9965	153.138	43.5792	165.337	42.0732	29.2552
	MCOS-81	Mc2	38.9566	25.9282	222.083	382.005	108.554	244.736	416.504	60.8094	92.0917	183.231	119.532	64.546	70.0348	104.656	45.604	259.643	33.1015	31.5732
	MCOS-82	Mc2	30.0445	31.2302	241.996	438.607	227.001	169.445	352.82	44.7941	70.3989	171.999	129.493	167.841	72.1199	160.904	73.6164	363.218	39.5822	80.402
	MCOS-83	Mc2	50.364	24.4965	233.514	440.264	146.715	281.031	358.584	70.5745	133.389	241.859	128.852	80.9414	63.4073	128.44	54.4786	219.286	27.669	81.5544
	MCOS-84	Mc2	49.439	43.1095	258.969	373.001	169.815	338.607	431.807	103.257	104.806	227.002	183.179	119.409	61.0407	119.319	56.5423	247.625	43.1044	79.2747
	MCOS-85	Mc3	29.4212	31.463	326.144	403.51	214.409	163.113	227.172	40.3324	47.4282	257.585	90.5641	84.9248	68.7769	148.997	64.6365	316.351	46.8799	105.736
	MCOS-86	Mc3	20.1445	51.8268	340.176	528.644	236.259	156.868	289.033	50.2114	82.1343	292.218	168.521	172.198	68.0055	184.73	59.1029	248.92	50.5229	155.243
	MCOS-87	Mc3	19.1837	23.38	342.7	380.958	179.556	208.43	333.009	43.5268	148.888	362.894	155.815	91.768	50.2418	174.497	78.2554	293.989	35.307	137.339
	MCOS-88	Mc3	13.0543	51.0397	256.136	549.71	198.859	147.915	331.329	44.6787	150.062	324.948	110.228	150.405	63.3319	166.117	63.7393	252.297	41.5523	94.7979
	MCOS-89	Mc3	39.8725	49.8741	295.518	403.184	169.617	257.683	347.371	66.2155	199.386	333.588	159.133	81.2087	48.3304	128.882	54.4498	227.531	44.5934	78.2122
	MCOS-90	Mc2	46.8859	24.015	257.936	457.19	169.58	264.105	327.034	85.3743	76.2627	209.45	87.9792	101.254	80.7196	179.403	58.9145	259.439	21.8553	58.0094
	MCOS-91	Mc3	44.3834	28.9215	233.928	368.516	170.62	237.489	313.708	61.7477	189.856	266.952	130.46	197.692	57.5098	148.097	59.1226	308.74	33.6216	107.869
	MCOS-92	Mc3	23.1426	41.3038	324.603	408.851	188.804	210.968	383.735	76.761	139.114	265.179	116.311	124.768	52.8784	178.911	80.9603	246.386	45.7122	98.4766
	MCOS-93	Mc3	18.006	34.5525	218.881	390.804	264.318	113.401	299.531	41.0858	95.9888	326.073	135.275	199.705	112.535	197.51	72.6675	259.359	43.0814	110.232
	MCOS-94	Mc3	42.2587	55.8355	173.117	407.642	130.66	156.951	363.281	40.2114	66.7201	411.462	122.804	107.519	62.0328	167.189	79.2968	274.335	47.3323	122.463
	MCOS-95	Mc3	95.7517	75.7093	206.552	426.064	84.1114	196.415	465.977	149.691	161.277	363.323	108.096	95.9683	44.8882	88.4876	45.1572	212.512	28.3146	45.0195
	MCOS-96	Mc3	52.4339	41.7962	235.549	435.556	104.128	214.262	666.985	58.2962	80.0244	377.608	157.877	96.6718	87.0222	110.614	48.0347	239.056	25.2485	59.4325
	MCOS-97	Mc2	115.635	26.9938	168.906	330.937	175.863	351.935	332.813	91.2731	106.768	215.057	133.203	90.151	39.9635	127.483	48.0788	247.239	61.4205	62.7474
	MCOS-98	Mc1	24.4238	40.5716	329.271	399.864	153.869	109.109	480.969	58.9004	87.7018	481.235	92.0342	120.009	64.8272	105.602	39.1779	195.525	26.9225	77.4597
	MCOS-99	Mc1	20.9377	50.6196	234.456	402.745	113.212	258.052	449.806	81.5688	359.659	609.106	185.786	151.807	41.3759	88.828	33.1306	178.696	25.8386	80.4605
	MCOS-100	Mc3	31.0781	21.2061	353.928	331.616	212.542	125.208	226.363	51.3153	116.199	274.75	102.671	182.213	67.3258	129.405	84.1136	445.586	54.2974	124.279
	MCOS-101	Mc3	34.6153	28.1025	279.389	329.911	217.995	192.276	232.528	37.7337	129.277	291.296	148.362	98.7322	57.032	107.049	70.4771	370.969	48.5528	112.35
	MCOS-102	Mc3	64.8618	41.2836	361.224	390.331	225.793	145.721	491.177	42.1629	144.162	233.087	151.277	122.029	41.6153	142.886	56.0191	205.206	56.3488	95.947
	MCOS-103	Mc3	48.5954	54.4936	281.212	404.347	218.383	160.772	327.849	42.5019	243.754	429.412	236.37	125.911	44.7929	165.429	46.2402	192.889	42.1425	65.5329
	MCOS-104	Mc1	46.3344	49.6183	224.016	365.921	111.772	156.339	281.927	47.1955	278.993	291.774	127.878	128.073	59.8184	125.549	63.7438	236.761	54.9207	71.2501
	MCOS-105	Mc3	38.1452	20.6257	321.67	337.999	210.106	131.981	222.507	49.6324	96.7135	255.216	107.418	175.523	61.5463	131.848	81.9965	427.134	56.8436	123.232
	MCOS-106	Mc3	43.2283	69.7502	243.258	391.529	207.262	205.127	230.139	80.6669	121.103	389.731	104.328	151.244	61.9503	127.835	39.7048	188.879	46.2228	79.6838
	MCOS-107	Mc1	40.0767	94.1523	161.366	487.789	128.65	217.639	209.924	70.6167	163.943	497.777	125.608	290.433	84.6972	130.102	50.6941	184.624	30.6343	45.1405
	MCOS-108	Mc3	27.4131	40.8326	423.609	356.229	170.631	181.379	401.346	49.8193	157.065	424.423	132.724	132.258	52.4474	173.341	59.1747	238.307	37.5556	63.7581
	MCOS-109	Mc3	13.0586	56.1768	430.54	488.577	287.522	218.968	366.566	79.8487	160.479	277.471	126.531	102.54	70.5104	184.993	58.2153	285.307	36.3486	122.745
	MCOS-110	Mc1	44.2999	40.7063	280.388	420.868	219.4	154.755	372.303	61.2506	114.646	474.096	161.806	249.744	57.9804	178.491	75.2557	239.474	36.1902	126.5
	MCOS-111	Mc3	49.2953	39.8126	314.82	422.193	158.719	302.757	259.085	108.698	174.322	312.405	135.923	132.353	69.344	58.3921	50.8716	263.553	20.6936	149.334
	MCOS-112	Mc3	49.9954	50.0914	228.873	460.999	190.959	178.51	392.418	43.4493	232.403	424.027	146.014	162.122	60.7584	132.436	62.6072	254.446	41.8057	91.8396
	MCOS-113	Mc1	17.7874	28.2247	306.39	475.423	167.621	164.131	266.769	58.8214	88.8936	624.076	119.635	162.916	70.9137	109.949	61.1571	256.389	26.8285	53.6592
	MCOS-114	Mc3	19.7924	68.157	275.979	460.942	320.491	193.11	298.668	73.7222	126.404	294.588	159.613	227.126	71.4543	211.348	53.1922	290.495	49.7024	117.717
	MCOS-115	Mc1	29.5865	42.5717	249.751	431.615	288.389	137.119	399.77	49.0663	148.031	543.035	93.8086	191.992	79.7934	210.302	79.167	224.282	30.655	143.168
	MCOS-116	Mc2	89.6133	45.2862	191.094	299.986	123.097	249.042	323.458	80.9436	57.9963	254.956	77.4649	84.4416	61.1735	148.724	61.3608	281.288	47.7043	71.6287
	MCOS-117	Mc3	30.3439	41.658	277.422	320.948	88.421	189.739	542.164	78.6449	166.009	403.018	131.596	107.021	55.6938	119.619	54.8766	223.519	37.4093	82.2995
	MCOS-118	Mc1	11.4444	29.6012	328.833	419.513	168.182	181.928	321.436	54.7172	293.073	538.805	222.397	149.246	56.7541	83.1427	50.0533	388.63	31.4918	136.297
	MCOS-119	Mc1	15.3326	28.2595	284.142	441.513	137.379	165.479	345.869	74.4465	154.007	579.606	129.24	104.819	73.7607	185.385	82.7722	355.433	29.2773	105.407
	MCOS-120	Mc1	33.58	31.7554	234.91	412.295	178.315	173.441	263.144	54.2287	338.004	335.587	169.144	148.988	79.6307	140.67	42.844	247.239	34.8119	64.2547
	MCOS-121	Mc3	25.3151	70.9304	262.722	464.152	146.537	122.997	454.621	58.7622	175.28	341.614	169.361	132.752	84.9671	159.351	64.1148	225.935	36.0356	73.141
	MCOS-122	Mc1	11.0893	69.3965	301.512	383.797	126.399	74.9857	606.446	50.1618	160.249	615.065	63.572	178.425	58.5134	200.457	54.1803	199.903	24.1911	73.2323
	MCOS-123	Mc3	41.5244	44.0426	242.16	430.32	102.078	151.355	408.022	37.8393	223.067	379.76	93.716	114.604	55.5488	134.218	60.3618	206.488	39.3781	68.5183
	MCOS-124	Mc3	11.6885	26.3165	353.223	327.574	182.155	122.563	553.679	49.219	155.693	339.771	152.989	273.584	67.3225	128.089	52.0268	254.411	42.1468	70.8003
	MCOS-125	Mc3	44.237	31.3693	222.721	385.916	218.509	299.336	380.748	43.0872	88.492	327.964	193.097	180.781	58.4092	135.151	50.1909	282.06	36.261	80.2915
	MCOS-126	Mc3	42.4519	44.1242	264.72	477.125	96.3609	139.583	473.88	62.775	153.915	498.48	104.758	241.14	54.7261	114.266	53.9774	148.974	26.93	89.3931
	MCOS-127	Mc3	26.4929	35.668	335.783	601.476	244.785	181.161	327.351	51.1404	239.132	298.541	245.62	51.3181	63.962	137.593	52.2846	297.226	29.8794	163.011
	MCOS-128	Mc3	41.0058	33.0881	271.357	405.526	148.726	206.227	336.437	57.0615	98.2801	272.295	146.463	77.9953	62.3634	131.799	61.43	241.972	38.3963	97.482
	MCOS-129	Mc2	9.91521	31.0043	285.105	424.163	171.538	202.663	422.088	49.9352	94.66	213.02	187.757	173.928	61.1526	172.904	68.3894	248.82	36.7686	53.2595
	MCOS-130	Mc2	46.7145	27.9709	243.943	321.065	188.561	168.393	381.16	51.117	97.7877	142.735	123.576	81.3689	57.5345	113.504	47.452	426.328	68.6661	120.597
	MCOS-131	Mc2	201.068	23.5045	179.628	188.912	151.383	225.676	378.308	56.3333	99.8151	80.9202	40.0659	49.7384	31.5818	139.063	40.8453	243.313	61.581	84.2475
	MCOS-132	Mc1	39.5155	44.9677	200.502	359.804	126.151	210.244	339.662	101.87	320.822	309.875	158.297	122.641	47.0749	99.4107	37.1185	284.115	44.2045	61.7841
	MCOS-133	Mc3	17.1314	32.0459	455.946	404.306	190.548	170.858	266.356	59.5776	129.835	300.895	143.274	166.986	71.677	165.608	68.3299	335.846	49.2261	165.884
	MCOS-134	Mc2	49.6291	27.272	269.98	293.056	174.282	182.785	212.185	59.1016	109.337	210.844	66.3569	55.7533	59.1489	108.531	43.3233	232.148	35.3217	32.1669
	MCOS-135	Mc3	58.5546	45.2922	307.783	358.955	192.674	156.83	547.933	66.2305	136.223	275.988	137.549	193.628	70.4385	137.527	71.3289	228.806	58.9021	94.5444
	MCOS-136	Mc1	11.83	37.518	355.745	532.658	209.12	121.412	379.34	52.5449	178.522	798.697	111.434	110.648	70.1792	128.965	76.7005	267.154	26.8687	154.96
	MCOS-137	Mc3	22.8687	51.2185	323.354	458.035	271.397	148.262	471.72	45.7125	144.59	310.031	85.1289	96.971	70.564	121.905	43.3573	312.622	31.5278	102.704
	MCOS-138	Mc2	69.3192	25.8677	177.588	382.321	132.796	239.276	307.868	77.5373	132.989	232.995	104.8	62.5098	30.1266	114.396	47.2615	275.693	40.6032	42.8381
	MCOS-139	Mc3	63.8468	29.251	218.32	293.788	205.738	204.388	314.32	52.4244	84.7893	359.433	128.377	95.1269	54.5794	165.662	51.117	273.697	57.3235	95.4522
	MCOS-140	Mc1	26.7269	38.869	222.673	387.371	343.766	237.236	178.989	90.3989	185.614	502.409	104.978	79.6003	53.6038	142.854	57.7431	249.599	31.9254	89.2958
	MCOS-141	Mc3	19.2372	25.049	273.347	496.524	127.272	172.61	355.571	45.0769	224.132	332.204	213.221	102.438	72.0117	86.5186	51.2946	243.41	37.8609	58.9546
	MCOS-142	Mc1	26.8856	61.0071	252.551	497.364	149.144	222.33	436.92	61.1788	379.584	380.04	151.817	147.38	54.5292	102.464	54.5331	212.833	28.7979	58.9376
	MCOS-143	Mc3	28.7437	27.7416	265.887	400.633	243.002	199.909	281.787	42.9081	154.211	301.373	91.1259	157.515	68.5968	133.201	59.652	337.451	21.8913	112.013
	MCOS-144	Mc1	21.5035	35.6666	223.963	342.108	86.2805	117.346	509.321	37.4703	105.422	805.911	75.6008	139.584	53.9039	57.4442	60.3726	119.278	12.746	50.9067
	MCOS-145	Mc3	17.1138	37.3158	276.078	489.653	152.503	200.036	368.31	47.2617	164.58	422.066	213.875	187.934	71.3673	147.352	63.7522	215.657	33.8988	68.1038
	MCOS-146	Mc2	23.1513	32.9046	265.022	476.749	73.0677	107.6	341.367	40.439	127.745	306.185	97.9242	109.911	70.2047	109.357	53.5697	235.92	26.3215	53.1972
	MCOS-147	Mc3	20.7604	28.4192	249.708	531.454	191.251	211.892	344.608	61.983	110.065	434.873	154.536	99.2901	66.8894	157.605	66.4005	325.423	23.6199	87.3789
	MCOS-148	Mc3	41.6317	43.3873	272.589	320.936	317.258	204.038	382.492	47.9232	81.1193	272.586	103.964	199.149	70.4761	159.947	63.5186	277.183	40.973	81.3685
	MCOS-149	Mc2	95.7691	31.9289	196.908	318.987	257.267	294.029	339.235	64.2363	72.7139	158.467	191.66	113.553	44.4143	153.977	53.4917	291.95	36.9033	79.9334
	MCOS-150	Mc2	116.272	30.1952	149.228	310.881	121.13	288.991	313.472	42.8133	88.6357	202.546	100.363	82.9593	42.8615	119.7	45.7845	271.315	56.8502	47.4477
	MCOS-151	Mc1	9.64931	37.1934	219.356	347.469	138.176	213.578	189.06	37.4166	62.7951	510.83	66.6889	253.943	76.7571	83.8604	35.4007	173.607	18.1665	54.432
	MCOS-152	Mc2	17.5015	17.1385	239.454	347.673	174.328	219.376	232.306	51.0437	231.026	278.513	124.375	81.9187	50.4889	92.0932	38.2373	320.943	31.1251	77.8206
	MCOS-153	Mc3	11.7909	77.8646	339.399	470.364	153.267	175.524	507.841	45.059	131.535	432.641	136.266	106.734	69.406	129.128	51.6805	255.764	22.1912	93.9195
	MCOS-154	Mc1	55.3793	19.4359	343.567	398.371	145.61	157.011	242.703	52.5018	74.4957	498.017	85.0164	59.2878	40.4133	89.3347	49.9689	235.989	34.5592	67.1137
	MCOS-155	Mc1	18.4683	23.4097	187.283	422.224	135.247	210.449	308.647	46.7729	355.831	635.946	141.78	87.9288	29.6218	128.102	73.5314	404.98	29.6973	67.3672
	MCOS-156	Mc1	47.9746	52.1588	182.69	343.897	147.083	232.497	535.722	35.0385	118.457	490.903	131.316	181.947	65.7196	104.489	45.7045	224.363	33.3522	37.1564
	MCOS-157	Mc2	220.313	19.1669	132.052	204.364	125.375	233.041	395.655	61.7134	114.491	131.274	61.7778	50.498	70.1809	120.762	32.747	139.487	77.7391	32.8207
	MCOS-158	Mc1	9.23931	30.016	240.006	424.685	355.421	157.72	384.222	52.3199	147.442	504.577	167.583	137.639	48.4416	181.219	87.4397	390.635	36.4632	100.037
	MCOS-159	Mc1	17.5284	56.1942	198.742	479.795	94.2879	146.275	594.846	59.4172	144.862	611.691	228.011	136.678	41.3299	93.5451	51.4807	170.959	33.4053	52.8142
	MCOS-160	Mc3	20.5718	22.7739	345.702	428.048	181.324	161.434	269.966	43.4706	209.161	394.722	153.203	124.548	58.5753	90.107	66.7509	419.803	38.1401	120.099
	MCOS-161	Mc2	77.1413	26.6017	190.168	351.453	102.637	150.839	313.184	29.5277	106.103	207.43	91.5019	62.9206	40.3917	114.698	63.6892	169.104	64.7039	39.8431
	MCOS-162	Mc1	14.0019	14.1873	330.932	547.76	202.561	142.047	144.74	40.2192	304.485	515.193	168.342	78.5871	49.7162	59.5338	51.0508	283.589	25.955	159.518
	MCOS-163	Mc2	56.8542	29.4439	278.842	310.6	100.724	199.023	211.322	47.6382	122.681	147.174	66.3128	55.3952	41.2807	90.742	46.8768	206.311	48.3862	40.7836
	MCOS-164	Mc3	23.9286	46.5463	229.195	398.92	163.224	89.8805	451.921	31.9251	164.046	365.666	121.535	137.418	71.765	168.901	68.2766	187.444	31.9339	46.7727
	MCOS-165	Mc3	68.8647	32.0361	218.415	347.526	195.244	257.792	396.548	45.6878	94.3264	316.091	106.998	138.23	45.6832	135.184	68.5743	177.729	31.0705	59.4583
	MCOS-166	Mc2	13.9442	41.0553	344.447	429.72	211.814	272.375	492.483	50.4534	84.4375	206.449	144.525	131.61	67.1962	154.085	71.9745	294.843	33.4634	71.2817
	MCOS-167	Mc2	19.0263	22.0263	332.072	468.298	190.464	186.751	284.906	39.6202	128.43	288.603	108.748	93.8192	63.5695	125.607	52.5694	273.953	27.4482	61.9622
	MCOS-168	Mc3	26.448	41.5489	302.981	527.569	240.572	190.376	347.777	44.7865	172.75	362.703	154.616	64.0213	78.1784	108.35	47.1396	378.101	22.3441	61.3914
	MCOS-169	Mc2	64.6316	25.4418	313.963	362.908	148.632	232.269	379.743	65.794	81.7222	171.592	103.118	143.956	65.968	219.83	65.9374	226.89	34.9799	101.401
	MCOS-170	Mc2	54.5618	35.2831	204.804	368.575	127.194	202.853	354.258	42.946	82.0751	165.094	125.478	53.5588	46.1853	88.5597	40.595	357.929	63.3081	39.8676
	MCOS-171	Mc1	20.5623	19.7977	492.178	367.916	369.403	137.254	170.776	56.4375	82.7267	481.55	126.12	89.8256	57.9168	192.554	66.0788	298.966	39.7384	132.12
	MCOS-172	Mc3	19.4979	36.6239	245.274	456.925	198.023	182.189	512.827	47.4899	141.027	242.682	98.3827	264.307	63.7543	122.47	51.8537	257.27	25.3305	54.7493
	MCOS-173	Mc2	30.6107	47.427	272.344	408.683	140.963	208.676	524.087	52.7499	127.001	254.632	184.593	132.845	62.9836	91.6931	43.5439	350.789	38.9358	91.1466
	MCOS-174	Mc3	27.4371	24.1346	237.83	490.029	163.517	310.537	403.688	49.7654	250.698	434.059	127.422	103.26	50.7161	103.398	50.9693	219.591	26.3676	67.9982
	MCOS-175	Mc1	87.5757	37.804	389.605	455.383	235.806	73.0664	286.562	27.337	271.808	395.916	76.3078	190.092	75.1465	199.202	85.211	281.296	39.9297	133.931
	MCOS-176	Mc3	42.1263	51.6789	205.493	418.128	115.437	320.033	429.93	71.6671	122.932	331.64	170.452	101.025	57.5614	125.493	80.0425	240.359	30.0758	72.0571
	MCOS-177	Mc2	55.2199	27.9068	260.738	481.392	209.028	175.688	209.775	50.5609	63.252	232.88	127.645	102.746	50.0683	174.006	72.3347	252.524	47.9776	77.3635
	MCOS-178	Mc2	200.471	14.0887	158.584	172.279	93.4609	223.745	350.55	60.3386	55.4903	107.433	63.6307	47.075	34.0472	144.469	44.4379	212.875	102.787	38.092
	MCOS-179	Mc3	47.7567	27.5632	446.933	268.307	230.732	133.753	210.687	60.5993	68.6323	107.568	129.44	168.036	41.1274	162.166	66.9338	361.371	124.808	91.5909
	MCOS-180	Mc1	25.0396	22.5855	384.559	393.08	166.286	169.848	266.751	49.9658	128.612	551.115	151.756	96.5835	55.0593	96.0235	50.9161	255.721	37.9831	80.0855
	MCOS-181	Mc3	26.7292	36.4157	225.446	435.294	258.107	308.177	347.249	52.974	79.7149	315.157	109.591	121.852	74.5498	237.733	64.7923	259.116	30.3138	71.9392
	MCOS-182	Mc2	35.1702	33.8548	231.922	496.836	167.805	139.215	224.455	34.3403	167.461	304.525	95.2206	99.6471	78.0176	218.888	64.2678	205.624	30.4021	63.0656
	MCOS-183	Mc3	36.982	32.6139	213.395	385.702	144.365	274.473	294.389	51.8805	265.298	376.699	184.11	115.003	50.3826	143.105	62.0458	232.609	47.9278	70.3731
	MCOS-184	Mc3	50.6546	15.9378	294.909	535.175	238.862	208.98	177.857	50.5804	118.447	301.835	201.85	181.438	23.181	126.692	69.1327	246.502	45.2999	64.5823
	MCOS-185	Mc3	17.1396	23.2877	391.538	447.994	212.717	171.446	359.939	47.2357	127.117	235.185	258.686	95.7501	54.432	80.4042	68.0492	288.278	54.8005	143.456
	MCOS-186	Mc2	55.5449	31.8438	250.415	370.692	187.755	259.214	397.703	74.8413	103.858	255.946	171.583	83.478	27.6024	114.563	45.2663	328.79	36.9022	89.2326
	MCOS-187	Mc3	34.2584	47.2756	249.342	388.788	95.0946	139.985	512.048	67.6458	219.965	510.943	111.538	162.41	50.0506	93.9511	62.509	223.703	34.2058	46.0331
	MCOS-188	Mc2	64.4372	48.1662	138.064	374.978	141.262	350.189	270.262	73.7549	107.401	283.702	145.109	95.5455	49.1465	137.955	69.3607	287.998	44.3404	55.8482
	MCOS-189	Mc3	18.8747	30.9138	272.637	363.102	213.733	185.704	500.455	52.5967	105.144	266.665	76.1238	212.509	53.1896	98.4563	47.5293	269.054	39.0722	57.7083
	MCOS-190	Mc1	6.39798	35.9967	245.085	447.794	152.234	119.517	645.491	40.7406	151.195	552.171	112.187	290.473	63.7653	107.626	66.7373	191.433	28.4253	52.1161
	MCOS-191	Mc3	58.0466	30.9784	342.893	344.793	217.04	184.846	231.398	76.8659	130.957	231.441	70.1	113.739	57.8475	167.309	59.7543	265.738	48.7446	101.386
	MCOS-192	Mc3	13.9917	29.2414	395.798	383.326	168.794	225.19	469.873	52.2242	178.164	366.568	165.151	103.998	47.3479	94.5942	33.2503	259.515	26.8596	83.4067
	MCOS-193	Mc1	7.14901	25.2714	172.845	366.439	190.768	150.487	275.857	32.2718	179.355	608.55	184.396	85.7821	40.8192	200.552	70.2683	291.61	48.4446	42.9821
	MCOS-194	Mc1	75.031	29.8781	177.416	335.035	97.5126	129.108	381.906	45.0997	191.451	389.904	131.611	125.771	51.2854	131.3	73.1967	167.72	30.2201	37.3545
	MCOS-195	Mc2	32.7914	20.9707	257.653	329.51	73.3627	120.081	238.126	57.5405	147.745	181.489	112.851	58.4086	42.8266	91.8059	57.5594	258.978	55.3911	70.4224
	MCOS-196	Mc1	31.3877	32.1818	160.394	320.945	144.72	167.766	247.22	46.894	243.094	453.839	106.654	87.364	58.0382	138.374	46.2259	212.03	43.9849	41.5802
	MCOS-197	Mc2	48.1451	28.9695	213.413	431.4	124.444	151.876	327.549	64.9431	146.381	238.992	137.87	64.6268	76.917	122.199	64.6016	238.749	53.8511	56.385
	MCOS-198	Mc3	24.935	22.6633	351.923	317.57	252.06	166.586	377.506	52.1471	129.329	311.463	107.085	107.341	13.8172	150.033	88.5361	255.195	61.5729	69.7688
	MCOS-199	Mc2	20.5328	22.3369	215.588	372.222	151.983	257.785	338.036	59.1183	156.628	256.142	148.65	82.2574	58.1293	129.898	54.3682	346.138	40.0932	61.0315
	MCOS-200	Mc1	51.9235	45.7926	203.669	349.109	156.262	103.217	246.939	65.5741	237.49	511.484	51.4205	104.487	48.4684	160.335	67.7021	236.636	26.1202	57.823
	MCOS-201	Mc3	54.5871	49.2058	329.44	356.663	112.248	172.29	442.726	83.6961	138.626	427.438	96.9159	111.261	48.6772	102.327	63.0847	167.325	42.1958	82.7032
	MCOS-202	Mc2	70.4577	19.855	247.729	324.112	150.127	212.731	277.897	55.7561	91.0922	160.08	136.695	67.7057	46.8274	116.321	50.8853	284.52	54.7829	44.1925
	MCOS-203	Mc3	11.6995	33.407	273.621	352.888	198.466	178.909	311.238	37.0838	146.854	315.309	157.811	214.272	57.1529	204.914	84.5667	224.121	33.462	89.9527
	MCOS-204	Mc3	22.9578	22.5291	240.676	349.103	156.181	191.463	325.129	53.8732	166.103	343.24	152.774	87.1274	67.004	110.169	49.8507	401.131	34.6527	51.5975
	MCOS-205	Mc3	21.6991	20.1506	288.629	388.426	155.378	225.274	314.662	47.4541	102.885	360.574	107.858	143.537	52.4262	113.773	42.4691	220.108	24.5481	53.8812
	MCOS-206	Mc3	14.0721	21.2414	199.979	393.544	206.124	201.065	275.829	55.2756	107.686	253.474	155.082	122.312	80.9766	130.667	62.618	466.635	52.5037	48.7055
	MCOS-207	Mc2	21.8671	21.7685	295.314	354.353	118.81	196.99	259.337	42.3797	105.907	173.955	112.662	79.7095	39.2868	128.457	64.9629	369.758	72.9528	33.234
	MCOS-208	Mc2	14.4386	18.052	175.139	280.131	121.195	243.917	272.121	1001.26	143.501	315.834	124.727	100.367	51.6676	101.012	43.8915	194.539	37.2443	37.173
	MCOS-209	Mc3	36.764	21.3819	348.999	318.923	307.692	142.443	160.843	73.4018	108.28	299.6	49.6392	113.898	55.3888	207.664	48.2648	335.956	47.7784	138.857
	MCOS-210	Mc2	96.0333	22.5857	158.528	268.478	120.149	215.775	278.514	65.964	90.1715	172.969	104.348	65.2354	53.5092	163.49	59.7571	208.684	43.0538	37.973
	MCOS-211	Mc2	60.7389	21.5613	208.189	306.699	92.5138	211.74	423.707	71.7051	98.5126	257.511	119.11	84.0881	55.8277	88.6621	45.4316	234.517	65.5153	30.2911
	MCOS-212	Mc2	42.149	27.5016	242.106	387.442	142.935	248.893	378.712	78.0706	110.98	215.98	129.179	207.043	61.8264	160.074	56.768	270.383	35.3667	74.2095
	MCOS-213	Mc3	29.1376	29.195	253.611	419.557	141.809	290.407	429.927	98.5209	119.016	361.769	133.178	88.5592	59.5296	77.8461	43.324	273.683	25.4182	56.6139
	MCOS-214	Mc1	13.3292	25.54	183.906	376.212	162.265	277.182	185.387	65.8077	206.392	691.572	161.642	139.457	50.5751	72.9435	52.6561	314.087	21.9119	65.538
	MCOS-215	Mc3	17.4736	24.6424	337.771	418.129	185.825	147.353	292.146	48.2951	231.491	399.925	154.461	128.956	61.7027	92.5924	53.9667	323.852	43.1316	86.0075
	MCOS-216	Mc2	31.0572	19.2682	235.669	283.198	128.292	152.305	239.983	1133.83	136.143	387.499	99.8253	93.7062	32.484	138.341	56.1661	241.746	37.9573	70.9625
	MCOS-217	Mc3	18.9251	21.5571	282.576	331.911	171.36	211.554	273.985	83.1479	102.719	294.965	116.821	150.295	62.1192	172.567	83.9979	248.857	44.8603	68.2951
	MCOS-218	Mc1	26.0001	25.288	167.768	428.437	87.3737	205.774	466.816	45.0687	90.1122	491.182	165.776	129.022	50.1172	76.0108	30.4231	153.235	36.9316	31.3771
	MCOS-219	Mc1	16.4613	17.8712	245.895	327.551	158.094	157.094	187.49	60.0253	133.139	595.58	108.837	90.2794	60.6271	95.1015	42.4928	316.572	29.1517	48.6272
	MCOS-220	Mc3	31.0918	20.2459	286.664	313.753	246.181	255.092	263.553	323.449	141.874	378.168	124.38	65.2417	62.4876	157.922	81.1401	227.688	29.5895	76.6593
	MCOS-221	Mc2	124.886	33.2311	195.624	267.158	105.961	191.333	244.241	53.5905	63.4946	86.2497	78.6136	58.0053	52.1934	139.375	51.3688	201.341	64.0573	45.7848
	MCOS-222	Mc1	15.4795	33.9695	283.656	466.686	182.155	162.182	345.692	67.1321	164.424	540.706	129.284	205.756	52.876	185.821	71.0982	248.543	37.5019	67.5863
	MCOS-223	Mc2	36.9859	26.2483	258.519	401.848	270.061	190.648	284.567	50.298	113.276	281.359	174.135	106.794	29.1822	150.251	63.8752	269.013	91.5604	97.9675
	MCOS-224	Mc3	23.7319	30.4975	299.26	423.379	212.074	207.68	282.451	57.9085	173.616	316.734	199.709	131.435	28.0261	197.285	102.755	340.828	57.1822	79.3285
	MCOS-225	Mc1	31.1918	34.6907	246.757	406.485	139.507	138.228	369.871	62.1938	342.254	472.374	153.3	173.835	35.1302	143.18	84.4397	233.837	37.7158	48.9563
	MCOS-226	Mc1	44.999	36.7334	303.168	441.282	260.474	127.154	290.152	48.297	172.379	735.378	141.303	85.1141	50.231	151.984	57.9703	209.692	31.6024	147.503
	MCOS-227	Mc3	37.0199	33.0697	300.539	516.417	141.916	277.222	424.285	67.8045	189.04	277.712	113.182	68.3272	54.9163	72.8381	46.8693	325.763	34.4507	84.7456
	MCOS-228	Mc3	29.0126	35.3988	285.7	421.584	279.876	148.986	417.859	37.402	208.543	323.311	139.988	139.41	62.6561	127.135	54.0175	280.948	37.5994	144.401

## Sheet: Add. Table 3
	Add. Table 2: Significantly different expressed genes between the three metabolic clusters
	Gene ID	Gene Name	Score (d)	Numerator (r)	Denominator (s+s0)	contrast 1	contrast 2	contrast 3	adjusted P value (%)	Direction
	CALD1	2825	0.8	0.138	0.173	-3.427	1.454	1.225	0	Up
	TAGLN	18949	0.774	0.168	0.218	-3.239	1.689	1.031	0	Up
	FERMT2	6321	0.772	0.1	0.13	-3.384	1.624	1.134	0	Up
	NNMT	13555	0.764	0.163	0.214	-3.207	0.811	1.369	0	Up
	CTGF	4323	0.749	0.168	0.224	-3.148	1.414	1.094	0	Up
	GPX8	7474	0.74	0.138	0.186	-3.146	0.877	1.309	0	Up
	MRC2	12641	0.74	0.146	0.198	-3.081	0.466	1.441	0	Up
	RUNX2	17000	0.739	0.086	0.116	-2.988	-0.457	1.765	0	Up
	CLMP	3830	0.737	0.136	0.184	-3.137	0.946	1.277	0	Up
	DPYSL3	5150	0.737	0.16	0.217	-3.108	1.192	1.162	0	Up
	GEM	7035	0.735	0.146	0.199	-3.047	1.907	0.841	0	Up
	COL18A1	3970	0.729	0.128	0.175	-3.082	0.576	1.397	0	Up
	TSHZ3	20086	0.715	0.118	0.165	-3.019	0.472	1.406	0	Up
	NEXN	13395	0.712	0.098	0.137	-3.114	1.352	1.101	0	Up
	PTRF	15990	0.712	0.078	0.109	-3.201	1.178	1.217	0	Up
	MSRB3	12776	0.705	0.141	0.2	-2.98	1.426	1	0	Up
	CYR61	4528	0.701	0.164	0.234	-2.891	1.727	0.831	0	Up
	PLS3	15215	0.7	0.136	0.195	-2.866	1.989	0.712	0	Up
	ACTA2	202	0.699	0.163	0.233	-2.862	1.832	0.774	0	Up
	TIMP2	19344	0.698	0.141	0.202	-2.948	0.796	1.238	0	Up
	SRPX2	18547	0.698	0.142	0.203	-2.897	0.414	1.365	0	Up
	GFPT2	7054	0.697	0.123	0.177	-2.877	0.188	1.446	0	Up
	CNN2	3901	0.691	0.141	0.204	-2.92	1.308	1.016	0	Up
	TCF4	19112	0.689	0.108	0.157	-2.975	1.219	1.081	0	Up
	VCAN	20645	0.686	0.157	0.229	-2.846	0.518	1.296	0	Up
	TGFB1I1	19244	0.684	0.104	0.152	-2.958	1.35	1.019	0	Up
	FAP	6172	0.684	0.161	0.236	-2.795	0.311	1.353	0	Up
	LMOD1	9739	0.68	0.075	0.111	-3	1.753	0.879	0	Up
	FBLN2	6199	0.678	0.163	0.241	-2.843	1.027	1.089	0	Up
	LOXL2	11683	0.677	0.138	0.204	-2.746	0.096	1.413	0	Up
	LIMS2	9684	0.676	0.093	0.138	-2.851	1.956	0.718	0	Up
	COL3A1	3983	0.675	0.18	0.266	-2.742	0.3	1.329	0	Up
	S100A10	17025	0.674	0.117	0.173	-2.872	1.458	0.93	0	Up
	DACT3	4555	0.674	0.139	0.206	-2.852	1.184	1.03	0	Up
	GSN	7558	0.673	0.104	0.155	-2.808	1.934	0.704	0	Up
	NID1	13456	0.672	0.129	0.192	-2.847	0.754	1.201	0	Up
	ANGPTL2	633	0.671	0.134	0.199	-2.799	0.461	1.294	0	Up
	SLIT3	18036	0.666	0.142	0.213	-2.8	0.736	1.183	0	Up
	PDLIM4	14775	0.666	0.087	0.13	-2.831	1.921	0.721	0	Up
	ISM1	8696	0.666	0.152	0.228	-2.763	1.56	0.831	0	Up
	FSTL1	6776	0.662	0.143	0.217	-2.789	0.862	1.127	0	Up
	SNAI2	18133	0.662	0.096	0.145	-2.879	0.945	1.141	0	Up
	MIR100HG	12463	0.661	0.13	0.197	-2.804	1.207	0.995	0	Up
	PDGFRB	14755	0.66	0.115	0.174	-2.782	0.46	1.285	0	Up
	MRVI1	12739	0.659	0.114	0.173	-2.806	1.449	0.899	0	Up
	LOX	11680	0.658	0.141	0.214	-2.678	0.176	1.345	0	Up
	PLK3	15203	0.656	0.085	0.129	-2.877	1.408	0.952	0	Up
	TPM4	19855	0.656	0.101	0.153	-2.787	0.43	1.301	0	Up
	SPARC	18362	0.652	0.155	0.238	-2.665	0.3	1.288	0	Up
	C5orf62	2509	0.648	0.12	0.185	-2.742	1.445	0.867	0	Up
	PODN	15296	0.648	0.099	0.153	-2.807	1.128	1.029	0	Up
	SKAP2	17634	0.648	0.095	0.147	-2.714	1.876	0.677	0	Up
	RARRES2	16240	0.646	0.152	0.236	-2.698	1.339	0.886	0	Up
	GLT8D2	7182	0.646	0.079	0.123	-2.809	0.442	1.307	0	Up
	SHOX2	17566	0.644	0.092	0.143	-2.807	0.931	1.109	0	Up
	EMILIN1	5520	0.644	0.108	0.168	-2.719	0.45	1.256	0	Up
	PODNL1	15297	0.644	0.098	0.152	-2.79	1.059	1.048	0	Up
	MGC24103	12397	0.643	0.142	0.22	-2.654	0.376	1.252	0	Up
	EGR1	5396	0.64	0.177	0.276	-2.557	1.817	0.618	0	Up
	ANXA1	754	0.639	0.129	0.203	-2.627	1.735	0.688	0	Up
	TMEM200A	19554	0.638	0.086	0.135	-2.793	0.878	1.123	0	Up
	MXRA5	12901	0.637	0.092	0.145	-2.737	0.52	1.237	0	Up
	DKK3	4932	0.636	0.1	0.158	-2.746	1.188	0.972	0	Up
	SERPINF1	17400	0.635	0.129	0.203	-2.692	1.101	0.979	0	Up
	PDLIM7	14777	0.635	0.092	0.145	-2.763	1.15	0.997	0	Up
	GPR124	7367	0.635	0.104	0.163	-2.735	0.947	1.064	0	Up
	RNF144A	16653	0.634	0.089	0.14	-2.705	0.352	1.288	0	Up
	PRKCDBP	15652	0.631	0.11	0.175	-2.701	1.204	0.942	0	Up
	COL5A1	3991	0.63	0.102	0.162	-2.595	0.076	1.342	0	Up
	CNN1	3900	0.629	0.185	0.295	-2.424	2.015	0.468	0	Up
	VIM	20673	0.629	0.099	0.157	-2.711	0.82	1.102	0	Up
	ZEB1	21166	0.628	0.107	0.171	-2.675	0.629	1.161	0	Up
	HTRA3	8272	0.628	0.119	0.189	-2.43	-0.352	1.427	0	Up
	IGFBP3	8405	0.628	0.115	0.184	-2.676	0.879	1.06	0	Up
	POSTN	15383	0.627	0.179	0.285	-2.532	0.246	1.239	0	Up
	ITPRIP	8761	0.627	0.094	0.151	-2.719	0.975	1.044	0	Up
	NDN	13282	0.626	0.111	0.177	-2.63	1.566	0.759	0	Up
	MYL9	12956	0.624	0.125	0.201	-2.618	1.423	0.81	0	Up
	NOX4	13603	0.624	0.093	0.149	-2.514	-0.195	1.408	0	Up
	COL1A2	3973	0.623	0.17	0.273	-2.522	0.25	1.233	0	Up
	HTRA1	8270	0.623	0.156	0.251	-2.577	0.524	1.151	0	Up
	SCG5	17165	0.623	0.11	0.177	-2.643	0.597	1.157	0	Up
	PALLD	14490	0.623	0.078	0.126	-2.732	0.661	1.178	0	Up
	COL5A2	3992	0.621	0.167	0.269	-2.453	-0.024	1.307	0	Up
	LTBP2	11867	0.621	0.093	0.15	-2.691	1.199	0.939	0	Up
	DSE	5180	0.62	0.088	0.142	-2.657	0.425	1.234	0	Up
	DZIP1L	5277	0.618	0.071	0.115	-2.708	0.406	1.268	0	Up
	FEZ1	6326	0.618	0.075	0.121	-2.688	1.629	0.764	0	Up
	ARHGAP28	926	0.616	0.082	0.133	-2.665	0.486	1.213	0	Up
	TUBB6	20251	0.615	0.122	0.198	-2.613	0.979	0.986	0	Up
	TRPC1	20038	0.613	0.09	0.147	-2.659	0.822	1.074	0	Up
	SERPING1	17402	0.611	0.08	0.131	-2.669	1.367	0.859	0	Up
	C1S	2133	0.611	0.118	0.193	-2.595	1.088	0.933	0	Up
	THY1	19311	0.61	0.121	0.198	-2.477	0.081	1.277	0	Up
	CHADL	3589	0.609	0.127	0.209	2.555	-1.338	-0.811	0	Up
	RHOJ	16542	0.609	0.092	0.152	-2.578	1.622	0.709	0	Up
	FOXO1	6712	0.609	0.077	0.127	-2.47	2.137	0.443	0	Up
	TNS1	19782	0.609	0.074	0.122	-2.69	1.263	0.912	0	Up
	DACT1	4553	0.608	0.126	0.208	-2.559	0.64	1.095	0	Up
	GAS1	6942	0.608	0.13	0.215	-2.554	1.265	0.84	0	Up
	AEBP1	364	0.608	0.154	0.254	-2.502	0.431	1.149	0	Up
	DCN	4634	0.606	0.157	0.26	-2.53	0.849	0.995	0	Up
	TNFAIP6	19715	0.606	0.13	0.214	-2.484	0.235	1.219	0	Up
	GADD45B	6883	0.605	0.099	0.163	-2.597	1.238	0.873	0	Up
	AKAP12	465	0.605	0.104	0.172	-2.435	1.928	0.509	0	Up
	LAMA4	9489	0.605	0.078	0.129	-2.628	0.497	1.189	0	Up
	PRICKLE1	15627	0.604	0.137	0.226	-2.538	1.167	0.871	0	Up
	MYLK	12958	0.604	0.138	0.229	-2.473	1.599	0.662	0	Up
	PCSK5	14697	0.604	0.054	0.089	-2.788	0.801	1.151	0	Up
	COL1A1	3972	0.604	0.165	0.273	-2.415	0.113	1.231	0	Up
	TPM2	19853	0.602	0.109	0.181	-2.573	0.928	0.986	0	Up
	EGR2	5397	0.602	0.127	0.21	-2.449	1.711	0.604	0	Up
	BGN	1500	0.601	0.103	0.172	-2.562	0.633	1.099	0	Up
	FBN1	6202	0.601	0.108	0.179	-2.44	0.01	1.286	0	Up
	BHLHE41	1507	0.6	0.133	0.222	-2.455	1.614	0.647	0	Up
	CDH11	3348	0.6	0.089	0.148	-2.533	0.262	1.234	0	Up
	UHMK1	20465	0.599	0.061	0.102	2.512	-2.131	-0.468	0	Up
	INHBA	8573	0.599	0.148	0.246	-2.303	-0.261	1.324	0	Up
	CFH	3562	0.598	0.101	0.17	-2.565	1.098	0.913	0	Up
	FIBIN	6389	0.598	0.12	0.2	-2.536	0.914	0.972	0	Up
	GRASP	7484	0.597	0.094	0.157	-2.527	1.556	0.708	0	Up
	KCNMB4	8924	0.597	0.122	0.205	-2.496	0.478	1.127	0	Up
	ANTXR1	750	0.597	0.108	0.181	-2.537	0.663	1.074	0	Up
	ISLR	8694	0.596	0.133	0.223	-2.506	0.765	1.016	0	Up
	SRPX	18546	0.596	0.123	0.206	-2.52	0.847	0.991	0	Up
	MMP19	12536	0.594	0.062	0.104	-2.687	0.932	1.045	0	Up
	SEMA5A	17317	0.593	0.115	0.194	-2.511	1.193	0.846	0	Up
	PPIC	15449	0.593	0.098	0.166	-2.527	0.556	1.112	0	Up
	C1R	2131	0.592	0.114	0.192	-2.516	1.092	0.89	0	Up
	PRRX1	15774	0.592	0.121	0.204	-2.445	0.285	1.178	0	Up
	ARL4C	996	0.592	0.106	0.179	-2.462	1.594	0.658	0	Up
	RPRD2	16856	0.591	0.05	0.085	2.704	-1.656	-0.761	0	Up
	DLC1	4936	0.59	0.059	0.1	-2.664	1.387	0.849	0	Up
	MMP2	12537	0.589	0.126	0.213	-2.49	0.915	0.947	0	Up
	THBS2	19280	0.588	0.146	0.248	-2.399	0.274	1.158	0	Up
	NAP1L3	13066	0.588	0.074	0.127	-2.447	1.901	0.526	0	Up
	FBLN5	6200	0.586	0.12	0.205	-2.45	1.386	0.736	0	Up
	PPAPDC3	15424	0.586	0.06	0.102	-2.609	0.418	1.211	0	Up
	CCDC8	3099	0.585	0.114	0.194	-2.387	1.693	0.579	0	Up
	TEAD1	19159	0.585	0.072	0.123	-2.294	-0.496	1.414	0	Up
	PDGFRA	14754	0.582	0.128	0.219	-2.453	0.919	0.926	0	Up
	MEG3	12275	0.581	0.083	0.143	-2.516	0.611	1.084	0	Up
	COL6A3	3996	0.581	0.103	0.178	-2.283	-0.253	1.31	0	Up
	RBMS1	16338	0.581	0.088	0.152	-2.516	0.868	0.98	0	Up
	CXorf57	4437	0.58	0.09	0.154	-1.891	2.587	-0.045	0	Up
	SFRP2	17448	0.58	0.164	0.283	-2.412	0.85	0.932	0	Up
	MARVELD1	12120	0.58	0.103	0.179	-2.362	0.038	1.234	0	Up
	EMP1	5529	0.579	0.105	0.182	-2.25	2.007	0.379	0	Up
	CYS1	4529	0.578	0.118	0.204	-2.414	0.447	1.096	0	Up
	LHFP	9642	0.577	0.112	0.194	-2.431	1.293	0.764	0	Up
	ADAMTS6	284	0.577	0.055	0.095	-2.571	0.27	1.251	0	Up
	MMP14	12532	0.577	0.125	0.216	-2.36	0.218	1.16	0	Up
	PTPN21	15959	0.576	0.098	0.171	-2.366	1.706	0.562	0	Up
	PDLIM3	14774	0.576	0.103	0.179	-2.317	1.817	0.492	0	Up
	EHD2	5403	0.575	0.087	0.151	-2.486	1.178	0.839	0	Up
	PRKD1	15660	0.575	0.073	0.127	-2.467	1.61	0.655	0	Up
	RPUSD1	16914	0.575	0.065	0.113	2.397	-1.956	-0.478	0	Up
	CAV2	2944	0.575	0.064	0.111	-2.24	2.289	0.26	0	Up
	SPON1	18456	0.574	0.165	0.287	-2.382	0.714	0.971	0	Up
	MXRA8	12903	0.574	0.121	0.211	-2.402	0.517	1.061	0	Up
	APCDD1	809	0.573	0.125	0.218	-2.314	1.67	0.549	0	Up
	CYTH3	4535	0.572	0.098	0.171	-2.45	1.117	0.845	0	Up
	COL6A1	3994	0.572	0.13	0.228	-2.271	-0.048	1.22	0	Up
	EVC2	5727	0.571	0.045	0.078	-2.686	0.6	1.178	0	Up
	FN1	6649	0.571	0.157	0.276	-2.064	-0.558	1.317	0	Up
	C9orf125	2684	0.571	0.081	0.143	-2.449	1.422	0.721	0	Up
	AGPAT4	404	0.57	0.065	0.113	-2.542	0.752	1.04	0	Up
	FGF1	6341	0.568	0.043	0.075	-2.691	0.561	1.196	0	Up
	PROS1	15712	0.568	0.071	0.125	-2.481	1.387	0.752	0	Up
	RGS2	16502	0.568	0.136	0.24	-2.071	2.112	0.242	0	Up
	MGC4294	12410	0.567	0.101	0.179	-2.14	-0.485	1.327	0	Up
	MDFIC	12218	0.567	0.071	0.124	-2.492	0.635	1.062	0	Up
	2011-09-01	17342	0.566	0.09	0.159	-2.443	0.794	0.971	0	Up
	CCDC80	3100	0.566	0.114	0.201	-2.394	1.102	0.821	0	Up
	EFHA2	5366	0.565	0.071	0.126	-2.496	0.891	0.96	0	Up
	PSMD4	15868	0.565	0.051	0.09	2.515	-1.752	-0.623	0	Up
	C1orf15-NBL1	2163	0.564	0.115	0.205	-2.375	0.605	1.011	0	Up
	COL6A2	3995	0.562	0.118	0.21	-2.373	0.745	0.954	0	Up
	PLXDC1	15224	0.561	0.066	0.118	-2.454	0.392	1.14	0	Up
	LUM	11879	0.56	0.155	0.276	-2.294	0.379	1.06	0	Up
	ADAM12	247	0.56	0.072	0.128	-2.384	0.16	1.196	0	Up
	SVEP1	18824	0.56	0.066	0.118	-2.433	1.539	0.665	0	Up
	FOXF2	6694	0.559	0.059	0.105	-2.446	1.638	0.632	0	Up
	LCAT	9536	0.558	0.069	0.124	-2.469	0.878	0.951	0	Up
	SERPINH1	17403	0.558	0.113	0.203	-2.207	-0.128	1.219	0	Up
	LAYN	9528	0.557	0.084	0.151	-2.322	1.628	0.57	0	Up
	RFX8	16471	0.556	0.065	0.117	-2.298	-0.177	1.287	0	Up
	CD200	3228	0.556	0.067	0.12	-2.42	1.464	0.689	0	Up
	DNAJB5	5018	0.555	0.065	0.116	-2.473	0.775	0.995	0	Up
	SLC2A3	17831	0.555	0.045	0.08	-2.562	0.361	1.209	0	Up
	PDPN	14781	0.555	0.107	0.193	-2.356	0.772	0.934	0	Up
	HSPB2	8233	0.554	0.123	0.222	-2.212	1.686	0.489	0	Up
	NID2	13457	0.552	0.063	0.114	-2.25	-0.303	1.312	0	Up
	ZFP36	21191	0.552	0.107	0.193	-2.298	1.412	0.645	0	Up
	SGCD	17470	0.552	0.082	0.148	-2.314	0.16	1.159	0	Up
	DAB2	4549	0.551	0.082	0.149	-2.393	0.966	0.875	0	Up
	VEGFC	20657	0.551	0.078	0.142	-2.337	1.517	0.624	0	Up
	FOSB	6676	0.55	0.182	0.331	-2.048	1.891	0.319	0	Up
	TBX15	19068	0.55	0.052	0.094	-2.512	0.635	1.072	0	Up
	SSPN	18583	0.55	0.1	0.182	-2.333	1.175	0.759	0	Up
	PMEPA1	15241	0.549	0.103	0.188	-2.303	0.393	1.059	0	Up
	PDGFRL	14756	0.549	0.145	0.264	-2.281	0.61	0.96	0	Up
	CAV1	2943	0.549	0.11	0.2	-2.093	1.944	0.322	0	Up
	SH3PXD2A	17528	0.548	0.085	0.154	-2.374	0.876	0.901	0	Up
	HIF1A	7874	0.548	0.083	0.151	-2.362	0.583	1.014	0	Up
	C12orf34	1798	0.547	0.097	0.178	2.336	-1.068	-0.804	0	Up
	SLC2A14	17829	0.547	0.08	0.147	-2.358	0.54	1.029	0	Up
	VGLL3	20667	0.547	0.05	0.092	-2.484	0.462	1.127	0	Up
	CTSK	4353	0.546	0.133	0.243	-2.288	0.767	0.901	0	Up
	TWIST2	20278	0.546	0.113	0.207	-2.304	1.061	0.79	0	Up
	PRRX2	15775	0.546	0.102	0.186	-2.319	0.667	0.957	0	Up
	COPZ2	4039	0.545	0.108	0.198	-2.267	0.319	1.07	0	Up
	C10orf10	1681	0.545	0.121	0.222	-2.207	1.553	0.54	0	Up
	C14orf37	1892	0.545	0.076	0.139	-2.359	0.505	1.044	0	Up
	CLIP3	3821	0.545	0.067	0.123	-2.407	0.697	0.991	0	Up
	HABP4	7685	0.545	0.073	0.133	-2.355	1.36	0.696	0	Up
	IKBIP	8438	0.545	0.05	0.092	-2.273	-0.35	1.343	0	Up
	C11orf96	1787	0.544	0.106	0.196	-2.288	1.218	0.718	0	Up
	CACNA2D1	2793	0.543	0.051	0.094	-2.438	0.311	1.164	0	Up
	KIAA1462	9087	0.542	0.085	0.156	-2.328	0.584	0.995	0	Up
	DDR2	4674	0.542	0.076	0.14	-2.366	0.907	0.885	0	Up
	PCOLCE	14687	0.542	0.1	0.185	-2.276	0.409	1.038	0	Up
	SFXN4	17466	0.541	0.056	0.104	2.418	-1.324	-0.744	0	Up
	MARCKS	12111	0.54	0.082	0.152	-2.315	0.463	1.037	0	Up
	PVRL3	16018	0.54	0.062	0.114	-2.355	0.292	1.128	0	Up
	MAP4K4	12065	0.54	0.058	0.108	-2.425	0.771	0.971	0	Up
	SLC12A4	17666	0.538	0.06	0.112	-2.34	1.55	0.612	0	Up
	CMTM3	3874	0.538	0.089	0.166	-2.3	1.17	0.744	0	Up
	BNC2	1562	0.538	0.071	0.132	-2.327	0.388	1.074	0	Up
	GRP	7537	0.537	0.177	0.329	-2.214	1.026	0.756	0	Up
	PPFIBP1	15442	0.537	0.065	0.122	-2.329	0.302	1.109	0	Up
	KLF12	9198	0.537	0.069	0.128	-2.308	1.462	0.63	0	Up
	C7orf10	2582	0.537	0.077	0.144	-2.289	0.325	1.079	0	Up
	MYO1B	12972	0.536	0.062	0.116	-2.35	1.394	0.68	0	Up
	ADCK3	304	0.536	0.052	0.097	2.436	-1.237	-0.788	0	Up
	CELF2	3478	0.536	0.069	0.129	-2.316	1.397	0.661	0	Up
	SOBP	18276	0.536	0.054	0.1	-2.419	1.244	0.777	0	Up
	PLXDC2	15225	0.536	0.09	0.169	-2.183	-0.003	1.156	0	Up
	PXDN	16027	0.535	0.116	0.217	-2.2	0.255	1.061	0	Up
	ARAP3	887	0.535	0.077	0.144	-2.252	1.526	0.575	0	Up
	LIMS1	9683	0.534	0.06	0.112	-2.361	0.434	1.073	0	Up
	CFHR3	3565	0.534	0.086	0.162	-2.291	1.115	0.762	0	Up
	RAB23	16092	0.534	0.086	0.161	-2.26	0.36	1.05	0	Up
	FOS	6675	0.534	0.162	0.303	-1.938	1.941	0.241	0	Up
	MT1M	12797	0.533	0.143	0.268	-2.222	0.953	0.79	0	Up
	LRP1	11735	0.533	0.051	0.096	-2.424	0.588	1.045	0	Up
	MFAP5	12348	0.533	0.127	0.238	-2.155	0.142	1.082	0	Up
	ETV1	5718	0.532	0.05	0.094	-2.436	0.683	1.012	0	Up
	PSMB4	15847	0.532	0.054	0.101	2.241	-1.867	-0.431	0	Up
	COL16A1	3968	0.532	0.076	0.143	-2.318	0.886	0.868	0	Up
	CSRP1	4276	0.532	0.059	0.11	-2.094	2.087	0.264	0	Up
	COL8A2	4002	0.531	0.121	0.227	-2.158	0.151	1.081	0	Up
	FOXQ1	6719	0.531	0.146	0.275	-2.197	1.097	0.719	0	Up
	PPAPDC1A	15421	0.53	0.149	0.281	-2.113	0.084	1.083	0	Up
	KIRREL	9182	0.53	0.072	0.135	-2.318	0.694	0.945	0	Up
	ARSI	1056	0.53	0.066	0.124	-2.294	0.316	1.086	0	Up
	SPON2	18457	0.529	0.065	0.124	-2.343	0.789	0.92	0	Up
	PRKCA	15649	0.528	0.1	0.189	-2.103	1.697	0.427	0	Up
	RASD1	16251	0.528	0.155	0.293	-1.846	2.036	0.154	0	Up
	SCAMP3	17128	0.528	0.055	0.104	2.362	-1.284	-0.731	0	Up
	SCARNA17	17147	0.527	0.107	0.202	-2.2	1.27	0.651	0	Up
	PPP1R16A	15494	0.527	0.074	0.141	2.214	-1.543	-0.548	0	Up
	CLDN11	3758	0.527	0.131	0.25	-1.985	1.833	0.31	0	Up
	NIT1	13476	0.526	0.055	0.104	2.313	-1.522	-0.609	0	Up
	MT1X	12798	0.526	0.113	0.214	-2.199	1.189	0.683	0	Up
	ARRDC3	1046	0.525	0.082	0.157	-2.113	1.74	0.415	0	Up
	ADAMTS5	283	0.525	0.11	0.21	-2.22	0.803	0.85	0	Up
	KLF2	9204	0.525	0.093	0.178	-2.208	1.295	0.645	0	Up
	COL12A1	3964	0.524	0.141	0.269	-2.073	-0.001	1.097	0	Up
	GXYLT2	7646	0.524	0.137	0.261	-2.165	0.458	0.96	0	Up
	FNDC4	6658	0.524	0.072	0.137	-2.131	1.763	0.415	0	Up
	MB21D2	12148	0.524	0.067	0.127	-1.767	2.352	-0.016	0	Up
	SLFN11	18026	0.523	0.084	0.161	-2.253	0.756	0.886	0	Up
	FNDC1	6655	0.523	0.119	0.229	-2.19	0.613	0.911	0	Up
	JDP2	8787	0.523	0.077	0.148	-2.265	0.668	0.928	0	Up
	DOCK11	5084	0.522	0.076	0.146	-2.169	1.591	0.504	0	Up
	AIM1	446	0.522	0.116	0.223	-1.118	2.569	-0.446	0	Up
	H19	7663	0.522	0.125	0.24	-2.038	1.676	0.401	0	Up
	YY1AP1	21044	0.521	0.055	0.105	2.35	-1.031	-0.826	0	Up
	C1QTNF5	2125	0.521	0.099	0.19	-2.218	0.848	0.831	0	Up
	FLNA	6617	0.521	0.062	0.12	-2.278	1.329	0.668	0	Up
	LRIG3	11730	0.521	0.094	0.181	-2.196	1.235	0.662	0	Up
	TMEM45A	19610	0.521	0.131	0.252	-2.17	0.607	0.902	0	Up
	UACA	20323	0.521	0.069	0.132	-2.282	0.674	0.935	0	Up
	FMO2	6639	0.52	0.174	0.335	-1.91	1.835	0.269	0	Up
	LPCAT2	11695	0.52	0.054	0.103	-2.32	1.347	0.683	0	Up
	DPYSL2	5149	0.519	0.083	0.16	-1.976	1.941	0.261	0	Up
	KDELC2	8968	0.519	0.062	0.119	-2.261	0.313	1.069	0	Up
	ARHGAP39	934	0.519	0.072	0.139	2.265	-0.722	-0.906	0	Up
	SGK1	17475	0.519	0.091	0.176	-2.109	1.583	0.476	0	Up
	SGIP1	17474	0.518	0.072	0.14	-2.098	-0.165	1.176	0	Up
	CLEC11A	3782	0.517	0.105	0.203	-2.141	0.274	1.022	0	Up
	CES1	3545	0.517	0.084	0.163	-2.226	0.948	0.794	0	Up
	CFI	3568	0.517	0.086	0.166	-2.074	1.691	0.414	0	Up
	KLF7	9209	0.517	0.07	0.136	-2.263	0.805	0.872	0	Up
	PHLDB1	14949	0.517	0.059	0.115	-2.243	0.226	1.095	0	Up
	ACTN1	214	0.517	0.087	0.168	-2.22	0.9	0.81	0	Up
	SFRP4	17449	0.516	0.129	0.25	-2.024	1.62	0.416	0	Up
	NHS	13452	0.516	0.049	0.095	-2.341	1.263	0.728	0	Up
	RECK	16395	0.515	0.065	0.125	-2.265	0.575	0.965	0	Up
	GGT5	7072	0.515	0.089	0.172	-2.187	1.182	0.679	0	Up
	LRCH2	11717	0.515	0.046	0.09	-2.366	1.213	0.762	0	Up
	PRDM1	15591	0.515	0.084	0.164	-2.11	0.025	1.105	0	Up
	HOXA11-AS1	8086	0.514	0.094	0.183	-2.138	0.234	1.036	0	Up
	HEG1	7809	0.514	0.081	0.158	-2.174	1.341	0.608	0	Up
	RUNX1T1	16999	0.514	0.1	0.194	-2.159	1.201	0.657	0	Up
	BACH2	1366	0.514	0.043	0.084	-2.236	1.853	0.434	0	Up
	LSP1	11857	0.513	0.07	0.136	-2.238	1.085	0.745	0	Up
	LAMB1	9491	0.513	0.04	0.078	-2.429	0.696	1.003	0	Up
	F2RL1	5787	0.512	0.078	0.153	-2.033	1.769	0.361	0	Up
	TSPO2	20120	0.512	0.058	0.114	-2.115	-0.194	1.197	0	Up
	ZFHX4	21181	0.512	0.093	0.181	-2.184	0.936	0.777	0	Up
	WDR86	20856	0.511	0.136	0.266	-2.115	1.108	0.671	0	Up
	PKD2	15071	0.51	0.071	0.139	-2.186	1.324	0.621	0	Up
	HOXA3	8089	0.51	0.106	0.207	-2.022	1.616	0.416	0	Up
	LOC645676	11405	0.51	0.054	0.107	2.295	-1.013	-0.805	0	Up
	MALL	12005	0.51	0.13	0.256	-1.653	2.146	0.008	0	Up
	FAM89A	6139	0.51	0.086	0.169	-1.907	1.935	0.227	0	Up
	HIC1	7872	0.509	0.072	0.142	-2.15	1.438	0.556	0	Up
	FAS	6180	0.508	0.057	0.113	-2.239	1.303	0.658	0	Up
	NCRNA00241	13204	0.508	0.078	0.153	-2.195	0.619	0.911	0	Up
	FAM43A	6040	0.508	0.076	0.15	-2.146	1.388	0.574	0	Up
	ASPN	1122	0.508	0.184	0.362	-1.976	-0.027	1.056	0	Up
	DIO1	4878	0.507	0.109	0.215	2.139	-0.895	-0.77	0	Up
	TGFBR2	19249	0.507	0.08	0.157	-1.869	1.999	0.181	0	Up
	HMCN1	8005	0.507	0.107	0.21	-2.079	0.199	1.019	0	Up
	COL10A1	3961	0.506	0.174	0.344	-1.768	-0.595	1.175	0	Up
	C21orf34	2296	0.506	0.051	0.101	-2.296	1.042	0.793	0	Up
	KRTCAP3	9459	0.505	0.097	0.193	2.046	-1.518	-0.469	0.214	Up
	ITGA11	8711	0.505	0.127	0.252	-1.952	-0.188	1.108	0.214	Up
	ADAMTS14	273	0.505	0.123	0.244	-2.013	0.011	1.06	0.214	Up
	NEFH	13351	0.505	0.107	0.212	-2.131	0.642	0.868	0.214	Up
	DST	5189	0.505	0.094	0.187	-2.075	1.433	0.519	0.214	Up
	SH3PXD2B	17529	0.504	0.083	0.165	-2.17	0.72	0.856	0.214	Up
	E4F1	5287	0.504	0.059	0.117	2.201	-1.336	-0.624	0.214	Up
	ETS2	5717	0.504	0.067	0.133	-1.812	2.119	0.103	0.214	Up
	SCHIP1	17177	0.503	0.1	0.198	-2.109	1.188	0.635	0.214	Up
	OLFML2B	13917	0.503	0.084	0.168	-2.129	0.366	0.978	0.214	Up
	DZIP1	5276	0.503	0.07	0.14	-2.187	1.045	0.734	0.214	Up
	CCDC3	3053	0.502	0.106	0.21	-1.973	1.637	0.382	0.214	Up
	MPZL2	12634	0.502	0.102	0.204	-1.668	2.126	0.024	0.214	Up
	ZNHIT2	21794	0.502	0.052	0.104	2.229	-1.334	-0.64	0.214	Up
	CNRIP1	3925	0.502	0.045	0.089	-2.294	1.295	0.69	0.214	Up
	JAG1	8774	0.502	0.074	0.147	-2.181	0.773	0.841	0.214	Up
	ZC3H12B	21103	0.502	0.04	0.079	-2.311	1.478	0.625	0.214	Up
	SPARCL1	18363	0.501	0.129	0.257	-2.023	1.38	0.513	0.214	Up
	SSC5D	18577	0.501	0.117	0.234	-2.083	0.45	0.92	0.214	Up
	PRKD3	15662	0.501	0.077	0.154	-2.025	1.639	0.409	0.214	Up
	PTPRD	15972	0.5	0.103	0.206	-2.049	0.169	1.016	0.214	Up
	CD99	3298	0.499	0.053	0.107	-2.227	0.464	0.99	0.214	Up
	SPRY2	18483	0.499	0.1	0.2	-1.991	1.565	0.421	0.214	Up
	LOC100130876	10110	0.499	0.104	0.208	-2.107	0.64	0.856	0.214	Up
	TMPRSS6	19690	0.499	0.084	0.167	2.025	-1.564	-0.439	0.214	Up
	GREM1	7492	0.499	0.097	0.195	-2.072	0.272	0.986	0.214	Up
	COL15A1	3967	0.498	0.082	0.164	-2.13	1.106	0.679	0.214	Up
	C17orf51	2000	0.498	0.078	0.157	-2.155	0.808	0.813	0.214	Up
	GNG11	7241	0.498	0.093	0.187	-2.058	1.374	0.534	0.214	Up
	TMEM2	19552	0.498	0.056	0.113	-2.029	-0.29	1.19	0.214	Up
	ID3	8312	0.498	0.068	0.136	-2.137	1.303	0.604	0.214	Up
	ARHGEF40	965	0.498	0.074	0.149	-2.163	0.749	0.841	0.214	Up
	FAM20B	6010	0.497	0.057	0.114	2.072	-1.685	-0.415	0.214	Up
	JAZF1	8786	0.497	0.06	0.12	-2.191	1.12	0.706	0.214	Up
	ZNF469	21487	0.497	0.116	0.234	-2.061	0.414	0.923	0.214	Up
	RBMS3	16340	0.496	0.042	0.085	-2.304	0.586	0.982	0.214	Up
	PYCR2	16036	0.496	0.048	0.097	2.105	-1.751	-0.406	0.214	Up
	BEND6	1483	0.496	0.04	0.08	-2.314	0.465	1.036	0.214	Up
	PYCRL	16037	0.496	0.056	0.113	2.215	-1.015	-0.762	0.214	Up
	TARS2	18972	0.495	0.04	0.08	2.228	-1.64	-0.516	0.214	Up
	MOXD1	12603	0.495	0.106	0.215	-1.923	1.652	0.35	0.214	Up
	GLIPR2	7156	0.495	0.089	0.18	-2.109	0.61	0.869	0.214	Up
	ECM2	5316	0.495	0.056	0.113	-2.201	0.536	0.947	0.214	Up
	ACSL4	189	0.495	0.053	0.108	-2.204	0.469	0.976	0.214	Up
	RAB7L1	16138	0.494	0.078	0.158	-2.118	0.488	0.923	0.214	Up
	FXYD6	6823	0.494	0.078	0.157	-1.718	2.082	0.068	0.214	Up
	C1orf182	2177	0.494	0.061	0.124	1.707	-2.192	-0.018	0.214	Up
	WTIP	20938	0.494	0.083	0.168	-2	1.557	0.429	0.214	Up
	ITGB1	8727	0.493	0.059	0.12	-2.162	1.215	0.653	0.214	Up
	FZD7	6836	0.493	0.101	0.205	-2.04	1.276	0.563	0.214	Up
	ANKRD35	695	0.493	0.123	0.25	-1.977	1.412	0.475	0.214	Up
	ZEB2	21168	0.492	0.063	0.127	-2.173	0.831	0.814	0.214	Up
	LRRC32	11774	0.492	0.089	0.182	-2.102	0.885	0.754	0.214	Up
	ANTXR2	751	0.492	0.048	0.098	-2.177	1.441	0.569	0.214	Up
	HEYL	7849	0.492	0.086	0.175	-2.057	0.262	0.982	0.214	Up
	LEPRE1	9607	0.491	0.048	0.097	-2.104	-0.098	1.152	0.214	Up
	VCL	20646	0.491	0.065	0.132	-1.865	1.938	0.204	0.214	Up
	PELI2	14817	0.491	0.081	0.164	-2.107	1.02	0.702	0.214	Up
	DUSP1	5217	0.491	0.104	0.211	-2.007	1.361	0.511	0.214	Up
	SALL4	17067	0.491	0.115	0.235	-1.935	-0.073	1.053	0.214	Up
	CPXM1	4137	0.49	0.085	0.174	-2.034	1.348	0.532	0.363	Up
	ACVR2A	234	0.49	0.049	0.1	-2.227	0.932	0.801	0.363	Up
	EDN1	5334	0.49	0.112	0.228	-1.874	1.673	0.316	0.363	Up
	CTSB	4346	0.489	0.076	0.156	-1.904	-0.331	1.141	0.363	Up
	C9orf53	2729	0.489	0.121	0.246	-2.048	0.664	0.815	0.363	Up
	ATF3	1147	0.489	0.087	0.177	-2.092	0.844	0.766	0.363	Up
	FGF7	6360	0.489	0.062	0.127	-2.143	1.087	0.694	0.363	Up
	NTM	13753	0.488	0.057	0.118	-1.978	-0.28	1.159	0.363	Up
	LOC100129940	9999	0.488	0.067	0.138	-2.059	0.13	1.036	0.363	Up
	CD36	3255	0.488	0.167	0.342	-1.492	2.094	-0.057	0.363	Up
	RASA3	16246	0.488	0.069	0.141	-2.125	0.627	0.871	0.363	Up
	SNRNP35	18218	0.488	0.048	0.097	2.04	-1.786	-0.358	0.363	Up
	MME	12524	0.488	0.086	0.176	-1.901	1.697	0.32	0.363	Up
	NXN	13843	0.488	0.061	0.125	-2.14	0.506	0.927	0.363	Up
	WNT2	20911	0.487	0.075	0.153	-2.019	0.063	1.042	0.363	Up
	ITGA1	8709	0.487	0.064	0.132	-2.058	0.1	1.048	0.363	Up
	MAP1B	12033	0.487	0.066	0.136	-2.113	1.14	0.657	0.363	Up
	PEX5L	14845	0.487	0.07	0.144	2.116	-0.653	-0.855	0.363	Up
	COL5A3	3993	0.486	0.092	0.188	-1.893	-0.24	1.098	0.363	Up
	SULF1	18774	0.486	0.118	0.244	-1.76	-0.501	1.133	0.363	Up
	FAT1	6188	0.485	0.103	0.212	-2	1.267	0.546	0.363	Up
	SPOCK1	18453	0.485	0.121	0.25	-1.847	-0.26	1.082	0.363	Up
	JAM3	8784	0.485	0.06	0.124	-2.144	0.937	0.756	0.363	Up
	FST	6775	0.484	0.135	0.279	-1.957	0.183	0.961	0.363	Up
	SPRY1	18482	0.484	0.086	0.179	-2.009	1.332	0.524	0.363	Up
	LIMS3L	9686	0.484	0.067	0.139	-2.102	1.076	0.677	0.363	Up
	ZNF300P1	21390	0.484	0.088	0.182	-2.031	1.203	0.589	0.363	Up
	RNF175	16670	0.484	0.046	0.096	-2.089	1.629	0.447	0.363	Up
	USP21	20558	0.484	0.048	0.099	2.18	-1.18	-0.676	0.363	Up
	PRDM6	15602	0.484	0.061	0.125	-2.016	-0.048	1.085	0.363	Up
	SELENBP1	17293	0.484	0.122	0.253	2.019	-0.891	-0.708	0.363	Up
	DPT	5137	0.483	0.133	0.276	-2.003	0.554	0.835	0.363	Up
	PID1	14982	0.483	0.093	0.192	-1.816	1.768	0.247	0.363	Up
	MAGEL2	11991	0.482	0.07	0.146	-2.078	1.118	0.647	0.363	Up
	FAM195A	5990	0.482	0.056	0.117	2.066	-1.453	-0.506	0.363	Up
	AOC3	770	0.482	0.109	0.227	-1.872	1.592	0.347	0.363	Up
	LAMA1	9486	0.482	0.056	0.117	-2.147	0.846	0.794	0.363	Up
	C5orf13	2477	0.482	0.065	0.135	-2.099	0.52	0.9	0.363	Up
	KANK2	8818	0.481	0.067	0.14	-2.068	1.216	0.602	0.363	Up
	AKAP13	466	0.481	0.049	0.101	-2.176	1.061	0.722	0.363	Up
	TNFRSF10D	19723	0.481	0.075	0.155	-1.726	1.967	0.119	0.363	Up
	PTGIR	15922	0.48	0.063	0.131	-2.096	0.495	0.909	0.363	Up
	TSHZ2	20085	0.48	0.074	0.155	-1.944	1.556	0.4	0.363	Up
	MAMDC2	12007	0.48	0.062	0.13	-2.112	0.75	0.814	0.363	Up
	FABP4	5804	0.479	0.125	0.261	-1.372	2.169	-0.15	0.363	Up
	WISP1	20897	0.479	0.055	0.114	-2.067	0.131	1.04	0.363	Up
	SWAP70	18829	0.479	0.054	0.112	-1.574	2.249	-0.076	0.363	Up
	ABCA6	42	0.479	0.091	0.19	-2.03	0.988	0.675	0.363	Up
	ADAMTS1	269	0.479	0.101	0.211	-1.933	1.413	0.452	0.363	Up
	VSNL1	20740	0.479	0.108	0.226	-1.956	1.289	0.514	0.363	Up
	LOC541471	11281	0.478	0.083	0.174	-1.619	-0.816	1.186	0.363	Up
	KRT17	9319	0.478	0.228	0.477	-1.774	1.583	0.299	0.363	Up
	DAP3	4567	0.478	0.049	0.104	2.162	-0.88	-0.788	0.363	Up
	CR2	4142	0.477	0.098	0.206	-0.932	2.384	-0.47	0.363	Up
	D4S234E	4545	0.477	0.091	0.19	-1.441	2.165	-0.112	0.363	Up
	PECAM1	14810	0.477	0.067	0.14	-1.884	1.721	0.301	0.363	Up
	KRT16P2	9318	0.477	0.217	0.455	-1.729	1.671	0.24	0.363	Up
	STARD8	18661	0.477	0.051	0.106	-2.149	0.913	0.768	0.363	Up
	ADIPOR1	333	0.477	0.054	0.114	2.04	-1.473	-0.484	0.363	Up
	JAM2	8783	0.477	0.069	0.144	-2.007	1.357	0.513	0.363	Up
	MRPL9	12705	0.477	0.047	0.098	2.174	-0.737	-0.852	0.363	Up
	COMP	4020	0.476	0.153	0.32	-1.894	0.096	0.963	0.363	Up
	MT1E	12791	0.476	0.107	0.224	-2.006	0.751	0.758	0.363	Up
	PARVA	14557	0.476	0.06	0.126	-2.073	1.185	0.618	0.363	Up
	ST6GAL2	18617	0.476	0.083	0.174	-1.883	-0.183	1.069	0.363	Up
	FAM20A	6009	0.476	0.073	0.154	-2.062	0.778	0.776	0.363	Up
	C12orf70	1830	0.475	0.072	0.152	-1.987	0.129	0.999	0.363	Up
	ROR1	16743	0.475	0.055	0.117	-2.118	0.753	0.816	0.363	Up
	MXRA7	12902	0.475	0.058	0.121	-2.109	0.818	0.785	0.363	Up
	FAT4	6191	0.475	0.037	0.077	-2.236	1.206	0.695	0.363	Up
	RND3	16628	0.475	0.114	0.241	-1.494	2.053	-0.039	0.363	Up
	ITGAV	8725	0.474	0.072	0.153	-2.036	1.075	0.643	0.381	Up
	C20orf103	2234	0.474	0.129	0.272	-1.975	0.716	0.755	0.381	Up
	RUSC1	17002	0.474	0.051	0.107	2.111	-1.161	-0.647	0.381	Up
	ITGA5	8716	0.474	0.075	0.159	-2.012	0.343	0.926	0.381	Up
	EIF5A2	5468	0.474	0.049	0.104	-2.097	0.29	0.992	0.381	Up
	AKR1B15	488	0.473	0.118	0.249	-0.978	2.321	-0.42	0.381	Up
	CADM3	2813	0.473	0.058	0.123	-1.255	2.373	-0.295	0.381	Up
	IGFBP7	8409	0.473	0.082	0.175	-2.007	1.06	0.633	0.381	Up
	MAGIX	11996	0.472	0.04	0.084	2.193	-1.162	-0.69	0.381	Up
	MT1L	12796	0.472	0.096	0.203	-1.999	0.869	0.706	0.381	Up
	CCL14	3132	0.472	0.142	0.3	-1.391	2.087	-0.107	0.381	Up
	FAM7A1	6115	0.472	0.046	0.097	-1.947	-0.324	1.161	0.381	Up
	TROVE2	20036	0.472	0.045	0.095	2.149	-1.092	-0.696	0.381	Up
	PDE2A	14730	0.472	0.088	0.187	-1.685	1.88	0.132	0.381	Up
	CLIP4	3822	0.472	0.07	0.149	-2.041	0.972	0.687	0.381	Up
	SPHK2	18419	0.472	0.039	0.083	2.207	-0.97	-0.775	0.381	Up
	MMP23B	12540	0.471	0.092	0.196	-1.875	1.504	0.384	0.381	Up
	CLDN5	3774	0.471	0.107	0.227	-1.721	1.767	0.196	0.381	Up
	PRNP	15688	0.471	0.095	0.202	-1.986	1.004	0.645	0.381	Up
	C20orf194	2258	0.471	0.054	0.115	-2.101	0.661	0.844	0.381	Up
	ARHGAP20	918	0.471	0.054	0.116	-2.073	1.16	0.628	0.381	Up
	F2R	5786	0.47	0.057	0.121	-2.089	0.772	0.793	0.381	Up
	KRT14	9315	0.47	0.235	0.5	-1.738	1.571	0.285	0.381	Up
	USP13	20548	0.47	0.062	0.131	2.06	-0.998	-0.686	0.381	Up
	ANXA3	761	0.47	0.143	0.304	-1.289	2.143	-0.184	0.381	Up
	NPR2	13642	0.47	0.071	0.151	-2.039	0.762	0.77	0.381	Up
	LMCD1	9727	0.47	0.087	0.184	-1.93	0.111	0.976	0.381	Up
	CECR5-AS1	3467	0.47	0.071	0.151	2.015	-1.095	-0.624	0.381	Up
	KLF6	9208	0.469	0.05	0.107	-2.062	1.318	0.558	0.381	Up
	LOC150622	10676	0.469	0.06	0.127	-1.046	2.42	-0.424	0.381	Up
	HOXA4	8090	0.469	0.057	0.12	-2.024	1.326	0.535	0.381	Up
	ITGBL1	8739	0.469	0.117	0.249	-1.903	0.166	0.939	0.381	Up
	EFNB2	5378	0.469	0.078	0.167	-2.007	0.989	0.662	0.381	Up
	ZFPM2	21206	0.469	0.07	0.15	-2.031	0.922	0.702	0.381	Up
	ECI1	5313	0.469	0.072	0.153	2	-1.158	-0.59	0.381	Up
	C1orf27	2201	0.469	0.056	0.119	2.055	-1.168	-0.615	0.381	Up
	CXCL12	4398	0.468	0.072	0.155	-2.013	0.996	0.662	0.381	Up
	VPS72	20728	0.468	0.048	0.103	2.096	-1.14	-0.648	0.381	Up
	KIAA0408	9027	0.468	0.053	0.113	-2.003	1.442	0.477	0.381	Up
	F3	5790	0.468	0.119	0.254	-1.895	1.258	0.494	0.381	Up
	ZNF646	21624	0.467	0.026	0.055	2.23	-1.886	-0.418	0.381	Up
	IGF2	8396	0.467	0.066	0.141	-1.99	1.25	0.548	0.381	Up
	PEAK1	14806	0.467	0.053	0.114	-2.078	1.01	0.691	0.381	Up
	ADH1C	324	0.466	0.153	0.328	-1.265	2.126	-0.19	0.381	Up
	C6orf145	2533	0.466	0.075	0.16	-1.789	1.716	0.253	0.381	Up
	PTGFRN	15921	0.466	0.07	0.149	-1.983	0.298	0.928	0.381	Up
	KIF26A	9151	0.466	0.054	0.116	-1.609	2.095	0.005	0.381	Up
	KCTD12	8949	0.465	0.074	0.158	-1.984	1.108	0.602	0.381	Up
	ADD3	321	0.465	0.104	0.223	-1.869	1.372	0.434	0.381	Up
	TSNAX	20094	0.465	0.047	0.102	2.014	-1.467	-0.472	0.381	Up
	SPSB1	18490	0.464	0.067	0.144	-2.018	0.604	0.823	0.381	Up
	TMEM43	19608	0.464	0.05	0.108	-2.088	0.698	0.822	0.381	Up
	MFAP4	12347	0.463	0.163	0.353	-1.788	1.434	0.366	0.381	Up
	GLIS1	7157	0.463	0.075	0.161	-1.827	-0.228	1.058	0.381	Up
	SYNPO	18864	0.463	0.054	0.117	-2.022	1.226	0.574	0.381	Up
	KIAA0907	9049	0.463	0.044	0.096	2.062	-1.337	-0.551	0.381	Up
	CERCAM	3536	0.463	0.061	0.131	-1.812	-0.37	1.108	0.381	Up
	NKD2	13486	0.462	0.068	0.147	-1.985	0.383	0.895	0.381	Up
	ETHE1	5713	0.462	0.056	0.121	-1.899	1.594	0.36	0.381	Up
	WISP2	20898	0.462	0.171	0.37	-1.833	0.124	0.919	0.381	Up
	SPHK1	18418	0.462	0.067	0.146	-2.008	0.83	0.727	0.381	Up
	EFEMP2	5364	0.461	0.073	0.159	-1.928	0.157	0.956	0.381	Up
	PTGIS	15923	0.46	0.1	0.218	-1.716	1.675	0.231	0.381	Up
	PTN	15939	0.46	0.155	0.337	-1.607	1.752	0.142	0.381	Up
	LYSMD1	11921	0.46	0.063	0.136	1.893	-1.495	-0.398	0.381	Up
	SCN3B	17192	0.46	0.082	0.178	-1.935	1.129	0.567	0.554	Up
	TCEAL7	19092	0.459	0.063	0.137	-1.701	1.857	0.15	0.554	Up
	SPIRE1	18445	0.459	0.051	0.112	0.952	-2.427	0.477	0.554	Up
	RAB3A	16113	0.459	0.071	0.154	1.638	-1.89	-0.103	0.554	Up
	NSUN7	13736	0.458	0.093	0.203	0.986	1.524	-1.137	0.554	Up
	SLC26A10	17801	0.458	0.063	0.138	-1.88	-0.082	1.027	0.554	Up
	LOC100132891	10294	0.458	0.028	0.062	-2.262	0.461	1.01	0.554	Up
	PLSCR4	15219	0.458	0.074	0.162	-1.763	1.67	0.258	0.554	Up
	TNFRSF18	19731	0.457	0.09	0.197	1.589	-1.863	-0.088	0.554	Up
	C6orf174	2545	0.457	0.06	0.131	-2.006	0.912	0.692	0.554	Up
	SYNDIG1	18851	0.457	0.13	0.284	-1.833	0.125	0.919	0.554	Up
	RECQL	16396	0.457	0.03	0.066	-2.213	0.379	1.017	0.554	Up
	CDKN1C	3411	0.457	0.09	0.197	-1.81	1.47	0.364	0.554	Up
	PANX2	14505	0.457	0.033	0.073	2.067	-1.614	-0.441	0.554	Up
	ITGB3	8732	0.456	0.093	0.204	-1.918	0.441	0.836	0.554	Up
	MYO1D	12974	0.456	0.053	0.115	-2.029	0.566	0.844	0.554	Up
	C14orf21	1886	0.456	0.037	0.08	2.086	-1.389	-0.542	0.554	Up
	CRISPLD2	4183	0.456	0.065	0.142	-1.985	0.885	0.692	0.554	Up
	ADAMTS12	271	0.456	0.045	0.098	-1.858	-0.354	1.126	0.554	Up
	OTUD7B	14397	0.455	0.055	0.12	1.922	-1.438	-0.436	0.554	Up
	CDO1	3421	0.455	0.108	0.238	-1.553	1.845	0.076	0.554	Up
	GOLGA7B	7287	0.454	0.064	0.141	-1.822	-0.206	1.047	0.554	Up
	MITF	12471	0.454	0.053	0.116	-1.98	0.257	0.943	0.554	Up
	AASS	27	0.454	0.057	0.126	-1.935	1.331	0.486	0.554	Up
	AKR1C1	489	0.454	0.094	0.208	-1.291	2.1	-0.165	0.554	Up
	CD248	3237	0.454	0.066	0.146	-1.969	0.542	0.822	0.554	Up
	TP53I3	19830	0.454	0.067	0.147	-1.786	1.625	0.288	0.554	Up
	RCAN2	16364	0.454	0.054	0.119	-1.922	1.422	0.442	0.554	Up
	POTEF	15389	0.454	0.056	0.123	-1.98	1.149	0.583	0.554	Up
	LRRN4CL	11831	0.454	0.072	0.158	-1.84	1.462	0.383	0.554	Up
	WNK2	20903	0.453	0.063	0.138	1.97	-1.002	-0.637	0.554	Up
	TMEM204	19560	0.453	0.072	0.158	-1.955	0.687	0.756	0.554	Up
	LDB2	9574	0.453	0.051	0.113	-2.021	0.94	0.689	0.554	Up
	GLIS2	7158	0.453	0.086	0.19	-1.872	0.189	0.914	0.554	Up
	TSPAN18	20105	0.453	0.063	0.139	-1.977	0.821	0.714	0.554	Up
	HHIPL1	7863	0.452	0.061	0.135	-1.923	0.173	0.947	0.554	Up
	EDIL3	5333	0.452	0.118	0.26	-1.388	-0.93	1.109	0.554	Up
	CPZ	4139	0.452	0.076	0.168	-1.913	1.108	0.564	0.554	Up
	MAP4K5	12066	0.452	0.046	0.101	-2.052	0.801	0.762	0.554	Up
	GNMT	7258	0.451	0.065	0.143	0.974	1.572	-1.15	0.554	Up
	XG	20957	0.451	0.063	0.139	-1.949	0.372	0.88	0.554	Up
	CASKIN1	2915	0.451	0.055	0.123	1.856	-1.544	-0.358	0.554	Up
	KLK8	9270	0.451	0.219	0.486	-1.237	2.011	-0.158	0.554	Up
	MIPOL1	12462	0.451	0.065	0.144	1.62	-1.873	-0.1	0.554	Up
	TMEM109	19451	0.451	0.062	0.137	-1.307	2.171	-0.185	0.554	Up
	PCSK7	14699	0.451	0.036	0.081	-2.068	1.339	0.553	0.554	Up
	LOXL1	11682	0.451	0.104	0.23	-1.849	0.221	0.889	0.554	Up
	COL8A1	4001	0.451	0.129	0.286	-1.749	-0.104	0.967	0.554	Up
	PLAC9	15124	0.451	0.071	0.157	-1.908	1.171	0.536	0.554	Up
	SNORA16B	18173	0.451	0.053	0.118	1.842	-1.598	-0.329	0.554	Up
	C11orf93	1784	0.451	0.043	0.095	-1.68	1.994	0.083	0.554	Up
	ZFAND5	21174	0.45	0.046	0.102	-2	0.282	0.944	0.554	Up
	BAIAP3	1384	0.45	0.117	0.259	1.841	-1.129	-0.518	0.554	Up
	MAP7D3	12072	0.45	0.041	0.091	-2.038	1.241	0.576	0.554	Up
	SLC36A1	17880	0.45	0.062	0.139	-1.853	-0.056	1.002	0.554	Up
	EMX2OS	5538	0.449	0.079	0.175	-1.915	0.943	0.632	0.554	Up
	TBCE	19050	0.449	0.053	0.119	1.83	-1.6	-0.322	0.554	Up
	JUN	8810	0.449	0.095	0.211	-1.756	1.479	0.331	0.554	Up
	HOXA7	8093	0.449	0.126	0.28	-1.782	1.304	0.416	0.554	Up
	PPP1R15A	15492	0.449	0.053	0.118	-1.748	1.754	0.216	0.554	Up
	CAPN5	2876	0.449	0.078	0.174	-1.92	0.838	0.677	0.554	Up
	ZFP36L1	21192	0.449	0.072	0.16	-1.854	1.333	0.442	0.554	Up
	CYHR1	4466	0.449	0.051	0.114	1.947	-1.283	-0.511	0.554	Up
	RCBTB2	16367	0.449	0.052	0.115	-1.85	1.566	0.346	0.554	Up
	C12orf75	1834	0.449	0.086	0.191	-1.906	0.846	0.666	0.554	Up
	CCDC82	3102	0.448	0.074	0.164	-1.905	1.064	0.578	0.554	Up
	FKBP9	6419	0.448	0.033	0.073	-2.108	0.293	0.997	0.554	Up
	PBX1	14585	0.448	0.059	0.131	1.97	-0.753	-0.738	0.554	Up
	DECR2	4722	0.448	0.054	0.12	1.975	-1.013	-0.635	0.554	Up
	PRELP	15614	0.447	0.025	0.056	-2.113	1.819	0.383	0.554	Up
	GPC6	7333	0.447	0.076	0.17	-1.877	0.255	0.89	0.554	Up
	IGFBP6	8408	0.446	0.083	0.186	-1.831	1.279	0.452	0.554	Up
	SLIT2	18035	0.446	0.067	0.15	-1.936	0.741	0.725	0.554	Up
	PGM5	14896	0.446	0.053	0.118	-1.756	1.713	0.237	0.554	Up
	B4GALT3	1352	0.446	0.061	0.138	1.951	-0.744	-0.731	0.554	Up
	KRT5	9347	0.446	0.197	0.443	-1.688	1.418	0.32	0.833	Up
	MGC50722	12415	0.446	0.067	0.151	1.851	-1.328	-0.443	0.833	Up
	SGMS2	17483	0.446	0.057	0.128	-1.931	0.317	0.893	0.833	Up
	ALDH1A3	513	0.446	0.106	0.238	-1.403	1.93	-0.038	0.833	Up
	CSRP2	4277	0.445	0.084	0.189	-1.865	1.097	0.543	0.833	Up
	FHAD1	6379	0.445	0.03	0.068	-1.986	1.746	0.345	0.833	Up
	CTHRC1	4325	0.445	0.117	0.263	-1.833	0.339	0.832	0.833	Up
	AKR1B1	486	0.445	0.072	0.161	-1.585	1.825	0.101	0.833	Up
	TMEM119	19459	0.445	0.099	0.222	-1.809	1.245	0.454	0.833	Up
	SLC26A3	17804	0.445	0.085	0.191	-0.704	2.258	-0.539	0.833	Up
	ALDH1L2	516	0.444	0.073	0.164	-1.814	-0.007	0.962	0.833	Up
	CXCL2	4403	0.444	0.138	0.311	-1.695	1.452	0.31	0.833	Up
	CYP2U1	4503	0.444	0.054	0.122	-1.943	1.103	0.582	0.833	Up
	SETDB1	17425	0.444	0.038	0.084	1.952	-1.542	-0.41	0.833	Up
	MEIS2	12286	0.444	0.065	0.145	-1.92	0.477	0.823	0.833	Up
	FMOD	6645	0.444	0.111	0.249	-1.825	1.081	0.529	0.833	Up
	ARPC2	1032	0.444	0.046	0.104	-2.006	0.815	0.732	0.833	Up
	EXOC8	5753	0.443	0.039	0.088	1.967	-1.42	-0.467	0.833	Up
	STX6	18750	0.443	0.048	0.108	1.957	-1.178	-0.559	0.833	Up
	CNIH3	3895	0.443	0.079	0.177	-1.887	0.514	0.79	0.833	Up
	PEX19	14840	0.443	0.057	0.128	1.952	-0.757	-0.727	0.833	Up
	NVL	13837	0.443	0.069	0.156	1.896	-1.021	-0.59	0.833	Up
	SOD3	18286	0.442	0.127	0.288	-1.163	2.05	-0.213	0.833	Up
	C22orf13	2313	0.442	0.039	0.087	2.015	-0.313	-0.94	0.833	Up
	CNTNAP3	3940	0.442	0.082	0.185	-1.775	1.382	0.381	0.833	Up
	CLDN8	3777	0.441	0.091	0.207	-1.216	2.066	-0.191	0.833	Up
	NR2F1	13676	0.441	0.137	0.312	-1.587	1.625	0.183	0.833	Up
	FBXO28	6241	0.441	0.054	0.121	1.95	-0.932	-0.655	0.833	Up
	ENPP2	5562	0.441	0.077	0.174	-1.544	1.817	0.083	0.833	Up
	RPS6KA3	16898	0.441	0.058	0.133	-1.833	1.4	0.404	0.833	Up
	PLD1	15152	0.441	0.048	0.109	-1.976	0.907	0.679	0.833	Up
	HSPG2	8245	0.44	0.046	0.104	-1.943	0.23	0.935	0.833	Up
	GJB2	7120	0.44	0.145	0.329	-1.722	-0.017	0.918	0.833	Up
	L3MBTL3	9473	0.44	0.048	0.109	-1.689	1.802	0.165	0.833	Up
	MRAS	12639	0.44	0.087	0.197	-1.737	1.43	0.341	0.833	Up
	APOD	846	0.44	0.181	0.413	-0.431	2.145	-0.638	0.833	Up
	COG2	3953	0.44	0.052	0.118	1.933	-1.077	-0.587	0.833	Up
	LHFPL2	9644	0.439	0.062	0.142	-1.913	0.864	0.663	0.833	Up
	LY96	11899	0.439	0.072	0.163	-1.879	0.966	0.603	0.833	Up
	OSGIN2	14363	0.439	0.047	0.107	1.98	-0.668	-0.777	0.833	Up
	CDKL5	3408	0.439	0.065	0.147	-1.889	1.03	0.583	0.833	Up
	ADPRH	346	0.439	0.058	0.132	-1.915	0.998	0.61	0.833	Up
	PYGO2	16044	0.439	0.034	0.077	2.074	-1.06	-0.669	0.833	Up
	2010-09-01	17341	0.439	0.065	0.148	-1.728	1.562	0.283	0.833	Up
	EGFL6	5387	0.438	0.125	0.286	-1.821	0.771	0.652	0.833	Up
	IQCJ-SCHIP1	8647	0.438	0.066	0.15	-1.768	1.46	0.345	0.833	Up
	SPATS2L	18389	0.438	0.07	0.16	-1.831	0.155	0.905	0.833	Up
	VEGFB	20656	0.438	0.047	0.108	-1.944	1.105	0.582	0.833	Up
	P2RY1	14425	0.438	0.049	0.112	-1.938	1.069	0.593	0.833	Up
	SV2B	18822	0.438	0.08	0.183	-1.558	1.754	0.116	0.833	Up
	SLAMF9	17652	0.437	0.061	0.141	-1.708	-0.325	1.034	0.833	Up
	COL14A1	3966	0.437	0.098	0.224	-1.731	1.363	0.365	0.833	Up
	PLEKHH2	15184	0.437	0.051	0.116	-1.949	0.764	0.722	0.833	Up
	KLHL12	9226	0.437	0.037	0.085	1.923	-1.508	-0.408	0.833	Up
	NPC2	13617	0.437	0.061	0.14	-1.795	1.411	0.379	0.833	Up
	COL4A2	3985	0.437	0.073	0.167	-1.874	0.556	0.766	0.833	Up
	EBF1	5293	0.436	0.048	0.111	-1.899	1.248	0.501	0.833	Up
	LGALS1	9618	0.436	0.075	0.172	-1.858	0.448	0.802	0.833	Up
	TWIST1	20277	0.436	0.057	0.13	-1.866	1.211	0.498	0.833	Up
	S1PR1	17046	0.436	0.071	0.162	-1.557	1.776	0.106	0.833	Up
	DNA2	4986	0.436	0.046	0.105	1.965	-0.862	-0.691	0.833	Up
	STK17B	18691	0.435	0.058	0.134	-1.864	1.181	0.509	0.833	Up
	KLK4	9266	0.435	0.056	0.128	-1.917	0.611	0.767	0.833	Up
	MMP7	12547	0.435	0.195	0.449	-1.766	0.914	0.564	0.833	Up
	PKIA	15079	0.435	0.091	0.209	-1.341	1.934	-0.072	0.833	Up
	SEMA4G	17316	0.435	0.033	0.077	2.063	-0.581	-0.856	0.833	Up
	HYMAI	8289	0.435	0.071	0.162	-1.867	0.904	0.622	0.833	Up
	FAM189B	5978	0.435	0.046	0.106	1.867	-1.396	-0.423	0.833	Up
	FAM203A	6007	0.435	0.065	0.148	1.889	-0.765	-0.69	0.833	Up
	CDH13	3350	0.435	0.067	0.154	-1.837	0.217	0.883	0.833	Up
	SDHC	17243	0.435	0.047	0.108	1.931	-1.097	-0.578	0.833	Up
	LOC728875	11559	0.435	0.082	0.189	-1.842	0.476	0.782	0.833	Up
	GRID1	7502	0.435	0.023	0.053	-2.136	1.658	0.46	0.833	Up
	FAM69A	6085	0.435	0.045	0.103	-1.921	0.236	0.921	0.833	Up
	PDE1B	14728	0.434	0.042	0.097	-1.888	1.408	0.43	0.833	Up
	PRR19	15746	0.434	0.056	0.129	1.816	-1.363	-0.41	0.833	Up
	LIX1L	9715	0.434	0.04	0.092	-1.81	1.646	0.293	0.833	Up
	PALMD	14494	0.434	0.073	0.167	-1.452	1.873	0.011	0.833	Up
	DNM1P46	5067	0.434	0.053	0.123	-1.674	1.698	0.2	0.833	Up
	LOC100131826	10220	0.433	0.048	0.11	-1.923	0.379	0.864	0.833	Up
	C13orf33	1846	0.433	0.093	0.215	-1.768	1.197	0.451	0.833	Up
	GABARAPL1	6854	0.433	0.055	0.126	-1.913	0.79	0.693	0.833	Up
	ARFGAP2	897	0.433	0.035	0.081	2.026	-0.482	-0.877	0.833	Up
	S1PR2	17047	0.433	0.054	0.125	-1.83	1.321	0.434	0.833	Up
	ACTBL2	204	0.433	0.069	0.159	-1.801	1.24	0.452	0.833	Up
	ANKH	647	0.432	0.069	0.16	-1.863	0.825	0.652	0.833	Up
	EPB41L2	5587	0.432	0.058	0.133	-1.884	0.975	0.602	0.833	Up
	A2M	5	0.432	0.084	0.195	-1.821	0.959	0.576	0.833	Up
	TPST1	19874	0.432	0.067	0.155	-1.803	0.118	0.906	0.833	Up
	SYPL2	18871	0.432	0.04	0.092	-1.744	1.747	0.217	0.833	Up
	PCDH18	14608	0.432	0.052	0.12	-1.919	0.661	0.748	0.833	Up
	MRPL21	12671	0.432	0.06	0.139	1.864	-0.363	-0.839	0.833	Up
	LATS2	9526	0.432	0.043	0.1	-1.922	1.192	0.535	0.833	Up
	FAM101B	5825	0.432	0.074	0.171	-1.836	0.417	0.803	0.833	Up
	CSDC2	4233	0.432	0.042	0.097	-1.895	1.334	0.463	0.833	Up
	HAX1	7724	0.431	0.045	0.105	1.949	-0.804	-0.706	0.833	Up
	COL7A1	4000	0.431	0.093	0.216	-1.755	0.111	0.883	0.833	Up

## Sheet: Add. Table 4
	Add. Table 3: Significantly different expressed genes between the metabolic clusters Mc1 and Mc2
	Gene ID	Gene Name	Score (d)	Numerator (r)	Denominator (s+s0)	Fold Change	adjusted P value (%)	Direction
	GEM	7035	5.207	0.921	0.177	-0.455	0	Up
	PLS3	15215	4.912	0.883	0.18	-0.713	0	Up
	SKAP2	17634	4.875	0.616	0.126	-0.474	0	Up
	TAGLN	18949	4.872	1.01	0.207	-0.586	0	Up
	LMOD1	9739	4.865	0.467	0.096	-0.444	0	Up
	PDLIM4	14775	4.745	0.559	0.118	-0.642	0	Up
	EGR2	5397	4.735	0.822	0.174	-0.347	0	Up
	CXorf57	4437	4.677	0.635	0.136	-1.253	0	Up
	FERMT2	6321	4.645	0.588	0.127	-0.458	0	Up
	ACTA2	202	4.631	1.035	0.224	-0.638	0	Up
	GSN	7558	4.585	0.674	0.147	-0.368	0	Up
	CYR61	4528	4.584	1.021	0.223	-0.451	0	Up
	LIMS2	9684	4.544	0.604	0.133	-0.551	0	Up
	CALD1	2825	4.528	0.783	0.173	-0.442	0	Up
	BHLHE41	1507	4.501	0.851	0.189	-0.439	0	Up
	EGR1	5396	4.461	1.151	0.258	-0.42	0	Up
	CAV2	2944	4.439	0.446	0.1	-0.652	0	Up
	FOXO1	6712	4.435	0.525	0.118	-0.591	0	Up
	ISM1	8696	4.4	0.931	0.212	-0.515	0	Up
	CNN1	3900	4.382	1.252	0.286	-0.764	0	Up
	CTGF	4323	4.362	0.963	0.221	-0.484	0	Up
	CD200	3228	4.351	0.417	0.096	-0.382	0	Up
	FMO2	6639	4.303	1.205	0.28	-0.607	0	Up
	CLDN11	3758	4.294	0.904	0.211	-0.611	0	Up
	NEXN	13395	4.25	0.556	0.131	-0.384	0	Up
	TGFB1I1	19244	4.226	0.601	0.142	-0.467	0	Up
	PROS1	15712	4.222	0.433	0.103	-0.312	0	Up
	AKAP12	465	4.22	0.697	0.165	-0.582	0	Up
	MSRB3	12776	4.208	0.826	0.196	-0.453	0	Up
	LTBP2	11867	4.195	0.533	0.127	-0.367	0	Up
	C10orf10	1681	4.186	0.788	0.188	-0.481	0	Up
	CCDC8	3099	4.185	0.74	0.177	-0.617	0	Up
	GRASP	7484	4.165	0.589	0.141	-0.415	0	Up
	FEZ1	6326	4.158	0.468	0.113	-0.7	0	Up
	RHOJ	16542	4.151	0.584	0.141	-0.402	0	Up
	MYLK	12958	4.146	0.881	0.212	-0.513	0	Up
	CSRP1	4276	4.14	0.408	0.099	-0.813	0	Up
	ARRDC3	1046	4.12	0.555	0.135	-0.683	0	Up
	PTPN21	15959	4.113	0.644	0.156	-0.629	0	Up
	CD36	3255	4.103	1.181	0.288	-0.591	0	Up
	RGS2	16502	4.097	0.95	0.232	-0.935	0	Up
	MRVI1	12739	4.097	0.683	0.167	-0.492	0	Up
	ANXA1	754	4.094	0.828	0.202	-0.407	0	Up
	NDN	13282	4.093	0.691	0.169	-0.499	0	Up
	FXYD6	6823	4.069	0.55	0.135	-1.301	0	Up
	C9orf125	2684	4.064	0.503	0.124	-0.409	0	Up
	S100A10	17025	4.064	0.695	0.171	-0.475	0	Up
	ETS2	5717	4.06	0.475	0.117	-0.95	0	Up
	EMP1	5529	4.052	0.722	0.178	-0.643	0	Up
	C5orf62	2509	4.049	0.721	0.178	-0.473	0	Up
	FOSB	6676	4.047	1.253	0.31	-0.506	0	Up
	PLK3	15203	4.044	0.499	0.123	-0.252	0	Up
	PTRF	15990	4.038	0.421	0.104	-0.309	0	Up
	MIR100HG	12463	4.034	0.739	0.183	-0.306	0	Up
	DPYSL3	5150	4.029	0.88	0.219	-0.414	0	Up
	TCF4	19112	4.025	0.606	0.15	-0.35	0	Up
	CAV1	2943	4.02	0.757	0.188	-0.59	0	Up
	CLMP	3830	4.02	0.701	0.174	-0.146	0	Up
	DLC1	4936	4.019	0.353	0.088	-0.324	0	Up
	RASD1	16251	4.019	1.088	0.271	-0.972	0	Up
	DKK3	4932	4.015	0.571	0.142	-0.434	0	Up
	CNN2	3901	3.995	0.809	0.202	-0.448	0	Up
	FOS	6675	3.994	1.125	0.282	-0.618	0	Up
	SVEP1	18824	3.99	0.418	0.105	-0.36	0	Up
	GPX8	7474	3.987	0.697	0.175	-0.271	0	Up
	NAP1L3	13066	3.984	0.496	0.124	-0.804	0	Up
	DACT3	4555	3.969	0.78	0.197	-0.417	0	Up
	RARRES2	16240	3.958	0.901	0.228	-0.376	0	Up
	APCDD1	809	3.947	0.819	0.207	-0.647	0	Up
	PDLIM3	14774	3.946	0.687	0.174	-0.718	0	Up
	MB21D2	12148	3.937	0.473	0.12	-1.485	0	Up
	PODN	15296	3.924	0.552	0.141	-0.395	0	Up
	ADH1C	324	3.906	1.069	0.274	-0.719	0	Up
	FNDC4	6658	3.904	0.485	0.124	-0.704	0	Up
	MYL9	12956	3.901	0.759	0.195	-0.551	0	Up
	SHOX2	17566	3.891	0.488	0.125	-0.334	0	Up
	ARL4C	996	3.884	0.674	0.173	-0.562	0	Up
	HSPB2	8233	3.869	0.815	0.211	-0.644	0	Up
	GADD45B	6883	3.86	0.577	0.15	-0.418	0	Up
	TNS1	19782	3.856	0.432	0.112	-0.133	0	Up
	FBLN5	6200	3.845	0.737	0.192	-0.371	0	Up
	FOXF2	6694	3.841	0.378	0.099	-0.809	0	Up
	MPZL2	12634	3.839	0.726	0.189	-1.306	0	Up
	DPYSL2	5149	3.837	0.577	0.15	-0.93	0	Up
	NPC2	13617	3.818	0.408	0.107	-0.642	0	Up
	H19	7663	3.817	0.844	0.221	-0.723	0	Up
	PRKD1	15660	3.811	0.464	0.122	-0.551	0	Up
	CELF2	3478	3.81	0.432	0.113	-0.288	0	Up
	SGK1	17475	3.805	0.602	0.158	-0.437	0	Up
	NNMT	13555	3.798	0.808	0.213	-0.253	0	Up
	PGM5	14896	3.797	0.365	0.096	-0.6	0	Up
	SERPING1	17402	3.796	0.478	0.126	-0.378	0	Up
	FBLN2	6199	3.79	0.883	0.233	-0.392	0	Up
	SEMA5A	17317	3.789	0.673	0.178	-0.431	0	Up
	SNAI2	18133	3.781	0.508	0.134	-0.262	0	Up
	SFRP4	17449	3.777	0.866	0.229	-0.933	0	Up
	LIMS3L	9686	3.762	0.401	0.107	-0.429	0	Up
	PRKCA	15649	3.758	0.67	0.178	-0.51	0	Up
	BACH2	1366	3.756	0.29	0.077	-0.628	0	Up
	PID1	14982	3.754	0.644	0.171	-0.732	0	Up
	D4S234E	4545	3.751	0.64	0.171	-1.094	0	Up
	MMP19	12536	3.747	0.332	0.089	-0.074	0	Up
	TNFRSF10D	19723	3.743	0.526	0.14	-0.781	0	Up
	VEGFC	20657	3.738	0.499	0.133	-0.685	0	Up
	IGFBP3	8405	3.737	0.608	0.163	-0.271	0	Up
	PODNL1	15297	3.732	0.535	0.143	-0.585	0	Up
	KRT17	9319	3.729	1.558	0.418	-0.797	0	Up
	SV2B	18822	3.725	0.565	0.152	-0.662	0	Up
	PTGIS	15923	3.723	0.697	0.187	-0.622	0	Up
	CFI	3568	3.722	0.577	0.155	-0.55	0	Up
	MOXD1	12603	3.715	0.723	0.195	-0.621	0	Up
	VCL	20646	3.712	0.454	0.122	-1.301	0	Up
	KRT14	9315	3.711	1.613	0.435	-0.791	0	Up
	KRT16P2	9318	3.705	1.503	0.406	-0.783	0	Up
	DOCK11	5084	3.703	0.5	0.135	-0.406	0	Up
	FAM89A	6139	3.702	0.602	0.163	-0.506	0	Up
	PDLIM7	14777	3.701	0.519	0.14	-0.566	0	Up
	RND3	16628	3.696	0.81	0.219	-1.154	0	Up
	PLSCR4	15219	3.682	0.512	0.139	-0.646	0	Up
	LPCAT2	11695	3.679	0.331	0.09	-0.395	0	Up
	DST	5189	3.677	0.611	0.166	-0.362	0	Up
	CADM3	2813	3.673	0.401	0.109	-1.196	0	Up
	RNF175	16670	3.666	0.308	0.084	-0.637	0	Up
	LAYN	9528	3.665	0.545	0.149	-0.663	0	Up
	SERPINF1	17400	3.663	0.722	0.197	-0.318	0	Up
	FABP4	5804	3.662	0.88	0.24	-0.643	0	Up
	KRT42P	9346	3.652	0.557	0.152	-0.924	0	Up
	CXCL2	4403	3.651	0.939	0.257	-0.444	0	Up
	CDO1	3421	3.65	0.766	0.21	-0.672	0	Up
	ITPRIP	8761	3.649	0.509	0.14	-0.307	0	Up
	KLF2	9204	3.649	0.579	0.159	-0.404	0	Up
	SWAP70	18829	3.644	0.379	0.104	-1.081	0	Up
	TGFBR2	19249	3.64	0.558	0.153	-0.634	0	Up
	CCDC3	3053	3.638	0.713	0.196	-0.493	0	Up
	SCN3B	17192	3.633	0.505	0.139	-0.372	0	Up
	L3MBTL3	9473	3.633	0.337	0.093	-1.128	0	Up
	SPARCL1	18363	3.632	0.831	0.229	-0.467	0	Up
	FOXQ1	6719	3.629	0.865	0.238	-0.694	0	Up
	AOC3	770	3.622	0.742	0.205	-0.418	0	Up
	LHFP	9642	3.62	0.675	0.186	-0.291	0	Up
	ARAP3	887	3.618	0.497	0.137	-0.462	0	Up
	GAS1	6942	3.613	0.771	0.213	-0.526	0	Up
	MALL	12005	3.61	0.923	0.256	-1.181	0	Up
	AIM1	446	3.602	0.775	0.215	-2.535	0	Up
	MFAP4	12347	3.602	1.096	0.304	-0.508	0	Up
	ZFP36	21191	3.602	0.669	0.186	-0.367	0	Up
	TSC22D3	20069	3.6	0.458	0.127	-0.652	0	Up
	TSHZ2	20085	3.595	0.498	0.138	-0.42	0	Up
	SOBP	18276	3.595	0.321	0.089	-0.327	0	Up
	HOXA3	8089	3.591	0.708	0.197	-0.438	0	Up
	MMP23B	12540	3.583	0.618	0.172	-0.756	0	Up
	PRKCDBP	15652	3.581	0.632	0.176	-0.449	0	Up
	SPRY2	18483	3.569	0.665	0.186	-0.431	0	Up
	MYO1B	12972	3.565	0.385	0.108	-0.497	0	Up
	SLIT3	18036	3.563	0.709	0.199	-0.265	0	Up
	LRRN4CL	11831	3.562	0.479	0.135	-0.418	0	Up
	C6orf145	2533	3.56	0.517	0.145	-0.868	0	Up
	CCL14	3132	3.557	0.998	0.281	-0.76	0	Up
	CMTM3	3874	3.556	0.532	0.15	-0.588	0	Up
	C1S	2133	3.552	0.664	0.187	-0.309	0	Up
	ANXA3	761	3.551	0.999	0.281	-1.096	0	Up
	HOXA4	8090	3.546	0.361	0.102	-0.309	0	Up
	PECAM1	14810	3.546	0.457	0.129	-0.399	0	Up
	F2RL1	5787	3.542	0.534	0.151	-0.718	0	Up
	FAS	6180	3.541	0.355	0.1	-0.259	0	Up
	METTL7A	12335	3.532	0.482	0.137	-1.15	0	Up
	PRKD3	15662	3.524	0.518	0.147	-0.76	0	Up
	ADH1A	322	3.524	0.874	0.248	-0.594	0	Up
	RBP4	16353	3.52	1.024	0.291	-0.5	0	Up
	TUBB6	20251	3.517	0.665	0.189	-0.353	0	Up
	EDN1	5334	3.513	0.765	0.218	-0.772	0	Up
	VSNL1	20740	3.511	0.692	0.197	-0.697	0	Up
	MT1X	12798	3.51	0.682	0.194	-0.254	0	Up
	CLDN8	3777	3.51	0.638	0.182	-1.386	0	Up
	HIC1	7872	3.509	0.463	0.132	-0.65	0	Up
	GPR124	7367	3.499	0.554	0.158	-0.201	0	Up
	CCDC80	3100	3.498	0.66	0.189	-0.35	0	Up
	ADAMTS1	269	3.497	0.662	0.189	-0.566	0	Up
	C1R	2131	3.496	0.648	0.185	-0.318	0	Up
	FIBIN	6389	3.496	0.646	0.185	-0.383	0	Up
	ARL4A	995	3.494	0.368	0.105	-1.084	0	Up
	PRICKLE1	15627	3.488	0.79	0.226	-0.535	0	Up
	TIMP2	19344	3.486	0.707	0.203	-0.281	0	Up
	PRELP	15614	3.483	0.17	0.049	-0.483	0	Up
	EHD2	5403	3.472	0.506	0.146	-0.385	0	Up
	CPXM1	4137	3.47	0.546	0.157	-0.545	0	Up
	SSPN	18583	3.467	0.596	0.172	-0.398	0	Up
	GNG11	7241	3.465	0.597	0.172	-0.337	0	Up
	CFH	3562	3.461	0.575	0.166	-0.27	0	Up
	IQCJ-SCHIP1	8647	3.456	0.444	0.128	-0.699	0	Up
	TPM2	19853	3.456	0.589	0.17	-0.403	0	Up
	ADD3	321	3.45	0.68	0.197	-0.465	0	Up
	KLF12	9198	3.442	0.436	0.127	-0.652	0.324	Up
	ANKRD35	695	3.44	0.805	0.234	-0.463	0.324	Up
	NID1	13456	3.438	0.645	0.188	-0.254	0.324	Up
	KRT5	9347	3.432	1.336	0.389	-0.648	0.324	Up
	TMEM200A	19554	3.431	0.449	0.131	-0.355	0.324	Up
	FAM43A	6040	3.43	0.485	0.141	-0.508	0.324	Up
	TWIST2	20278	3.43	0.655	0.191	-0.288	0.324	Up
	C11orf96	1787	3.426	0.642	0.187	-0.414	0.324	Up
	KIF26A	9151	3.425	0.382	0.112	-0.859	0.324	Up
	HOXA7	8093	3.423	0.826	0.241	-0.47	0.324	Up
	FSTL1	6776	3.422	0.745	0.218	-0.369	0.324	Up
	ENPP2	5562	3.418	0.541	0.158	-0.543	0.324	Up
	GRP	7537	3.415	1.026	0.3	-0.79	0.324	Up
	PDGFRA	14754	3.407	0.697	0.205	-0.232	0.324	Up
	ZC3H12B	21103	3.407	0.253	0.074	-0.396	0.324	Up
	WDR86	20856	3.406	0.817	0.24	-0.426	0.324	Up
	PDE2A	14730	3.405	0.621	0.182	-0.516	0.324	Up
	FLNA	6617	3.405	0.386	0.113	-0.554	0.324	Up
	PKD2	15071	3.404	0.442	0.13	-0.421	0.324	Up
	CLDN5	3774	3.401	0.749	0.22	-0.668	0.324	Up
	SOD3	18286	3.399	0.885	0.26	-1.124	0.324	Up
	SLC12A4	17666	3.397	0.384	0.113	-0.572	0.324	Up
	AKR1C1	489	3.396	0.661	0.195	-0.87	0.324	Up
	LRCH2	11717	3.394	0.275	0.081	-0.438	0.324	Up
	PPP1R15A	15492	3.394	0.369	0.109	-0.957	0.324	Up
	RUNX1T1	16999	3.393	0.608	0.179	-0.307	0.324	Up
	GRID1	7502	3.391	0.155	0.046	-0.431	0.324	Up
	SCARNA17	17147	3.388	0.658	0.194	-0.373	0.324	Up
	HEG1	7809	3.38	0.511	0.151	-0.519	0.324	Up
	WTIP	20938	3.378	0.553	0.164	-0.89	0.324	Up
	TCEAL7	19092	3.377	0.441	0.131	-1.161	0.324	Up
	HABP4	7685	3.376	0.448	0.133	-0.347	0.324	Up
	MME	12524	3.376	0.588	0.174	-0.393	0.324	Up
	COL14A1	3966	3.376	0.654	0.194	-0.613	0.324	Up
	NOV	13598	3.375	0.734	0.218	-0.923	0.324	Up
	KIAA0408	9027	3.373	0.346	0.103	-0.3	0.324	Up
	ZNF300P1	21390	3.369	0.547	0.162	-0.396	0.324	Up
	DUSP1	5217	3.369	0.669	0.198	-0.37	0.324	Up
	SNX3	18263	3.359	0.283	0.084	-1.924	0.324	Up
	ARHGAP28	926	3.359	0.379	0.113	-0.153	0.324	Up
	AKR1B1	486	3.358	0.506	0.151	-0.939	0.324	Up
	ODZ4	13894	3.354	0.255	0.076	-0.494	0.324	Up
	SNCA	18152	3.349	0.344	0.103	-0.864	0.324	Up
	CNTNAP3	3940	3.338	0.545	0.163	-0.438	0.324	Up
	DNM1P46	5067	3.336	0.372	0.112	-0.542	0.324	Up
	LRIG3	11730	3.336	0.578	0.173	-0.336	0.324	Up
	DCN	4634	3.335	0.835	0.25	-0.323	0.324	Up
	KLK8	9270	3.335	1.536	0.461	-1.787	0.324	Up
	C11orf93	1784	3.332	0.304	0.091	-0.943	0.324	Up
	JUN	8810	3.325	0.641	0.193	-0.424	0.324	Up
	NHS	13452	3.322	0.296	0.089	-0.472	0.324	Up
	VIM	20673	3.321	0.51	0.154	-0.175	0.324	Up
	ALPK2	569	3.32	0.282	0.085	-1.512	0.324	Up
	TSHZ3	20086	3.319	0.531	0.16	-0.084	0.324	Up
	COL18A1	3970	3.318	0.593	0.179	-0.16	0.324	Up
	JAM2	8783	3.316	0.443	0.133	-0.33	0.324	Up
	ZEB1	21166	3.307	0.523	0.158	-0.159	0.324	Up
	S1PR1	17046	3.306	0.497	0.15	-0.648	0.324	Up
	SH3PXD2A	17528	3.302	0.46	0.139	-0.318	0.324	Up
	CDKN1C	3411	3.301	0.604	0.183	-0.577	0.324	Up
	SCG5	17165	3.299	0.531	0.161	-0.094	0.324	Up
	SCHIP1	17177	3.293	0.611	0.185	-0.347	0.536	Up
	KCNH8	8885	3.292	0.464	0.141	-0.775	0.536	Up
	MMP2	12537	3.289	0.682	0.207	-0.446	0.536	Up
	LOR	11679	3.287	0.225	0.068	-0.791	0.536	Up
	CNRIP1	3925	3.285	0.274	0.083	-0.377	0.536	Up
	MRC2	12641	3.284	0.657	0.2	-0.169	0.536	Up
	PTN	15939	3.283	1.088	0.332	-0.77	0.536	Up
	CCND2	3163	3.282	0.481	0.147	-0.669	0.536	Up
	TRPC1	20038	3.282	0.469	0.143	-0.157	0.536	Up
	ID3	8312	3.28	0.426	0.13	-0.581	0.536	Up
	ETHE1	5713	3.28	0.378	0.115	-1.233	0.536	Up
	LOC150622	10676	3.27	0.397	0.122	-2.746	0.536	Up
	FHAD1	6379	3.259	0.208	0.064	-0.882	0.536	Up
	ISLR	8694	3.259	0.686	0.211	-0.316	0.536	Up
	ALOX5	564	3.258	0.308	0.095	-1.365	0.536	Up
	C14orf139	1865	3.256	0.424	0.13	-0.538	0.536	Up
	FGF1	6341	3.252	0.202	0.062	-0.266	0.536	Up
	PCSK7	14699	3.248	0.231	0.071	-0.639	0.536	Up
	PTGS2	15927	3.246	0.308	0.095	-0.776	0.536	Up
	PKIA	15079	3.24	0.643	0.198	-1.226	0.536	Up
	CYTH3	4535	3.24	0.565	0.174	-0.264	0.536	Up
	EFHA2	5366	3.238	0.383	0.118	-0.044	0.536	Up
	KCNMB4	8924	3.238	0.572	0.177	-0.352	0.536	Up
	SRPX	18546	3.238	0.651	0.201	-0.119	0.536	Up
	CFHR3	3565	3.237	0.507	0.157	-0.311	0.536	Up
	SYPL2	18871	3.236	0.277	0.085	-1.091	0.536	Up
	GPX3	7469	3.236	0.635	0.196	-0.642	0.536	Up
	JAG1	8774	3.235	0.397	0.123	-0.372	0.536	Up
	RPS6KA3	16898	3.233	0.387	0.12	-0.399	0.536	Up
	CES1	3545	3.228	0.477	0.148	-0.157	0.536	Up
	ITGB1	8727	3.227	0.364	0.113	-0.516	0.536	Up
	PALMD	14494	3.226	0.514	0.159	-0.535	0.536	Up
	FZD7	6836	3.226	0.639	0.198	-0.519	0.536	Up
	NR2F1	13676	3.225	0.96	0.298	-0.664	0.536	Up
	COL15A1	3967	3.225	0.489	0.152	-0.267	0.536	Up
	FXYD1	6818	3.223	0.419	0.13	-0.626	0.536	Up
	RCBTB2	16367	3.221	0.351	0.109	-0.447	0.536	Up
	C17orf51	2000	3.221	0.427	0.133	-0.235	0.536	Up
	JAZF1	8786	3.22	0.356	0.111	-0.412	0.536	Up
	IGFBP6	8408	3.22	0.538	0.167	-0.447	0.536	Up
	PELI2	14817	3.218	0.473	0.147	-0.323	0.536	Up
	CKMT2	3734	3.212	0.299	0.093	-0.391	0.536	Up
	VCAN	20645	3.21	0.727	0.226	-0.376	0.536	Up
	MATN2	12138	3.209	0.611	0.19	-0.679	0.536	Up
	AQP7P1	876	3.207	0.434	0.135	-0.448	0.536	Up
	TMEM45B	19611	3.206	0.923	0.288	-1.778	0.536	Up
	SLC2A14	17829	3.204	0.388	0.121	-0.086	0.536	Up
	SFRP2	17448	3.203	0.882	0.275	-0.43	0.536	Up
	KANK2	8818	3.203	0.418	0.131	-0.502	0.536	Up
	ANGPTL2	633	3.202	0.608	0.19	-0.138	0.536	Up
	ANTXR2	751	3.201	0.31	0.097	-0.379	0.536	Up
	GLI1	7149	3.198	0.515	0.161	-0.698	0.536	Up
	LIX1L	9715	3.197	0.274	0.086	-0.63	0.536	Up
	MAP7D3	12072	3.196	0.255	0.08	-0.325	0.536	Up
	FAT4	6191	3.196	0.222	0.07	-0.309	0.536	Up
	ALDH1A3	513	3.196	0.751	0.235	-0.743	0.536	Up
	SLFN13	18029	3.195	0.512	0.16	-0.587	0.536	Up
	FAT1	6188	3.194	0.653	0.204	-0.45	0.536	Up
	PCSK5	14697	3.193	0.275	0.086	-0.211	0.536	Up
	SMAD9	18062	3.192	0.238	0.075	-0.344	0.536	Up
	C21orf34	2296	3.189	0.294	0.092	-0.148	0.536	Up
	PDE1B	14728	3.186	0.277	0.087	-0.35	0.536	Up
	TP53I3	19830	3.186	0.459	0.144	-0.808	0.536	Up
	LSP1	11857	3.184	0.41	0.129	-0.218	0.536	Up
	TMEM109	19451	3.184	0.433	0.136	-1.557	0.536	Up
	F3	5790	3.182	0.76	0.239	-0.556	0.536	Up
	FGF7	6360	3.18	0.368	0.116	-0.235	0.536	Up
	LAMA4	9489	3.176	0.365	0.115	-0.156	0.536	Up
	LCAT	9536	3.173	0.371	0.117	-0.192	0.536	Up
	PLAC9	15124	3.162	0.443	0.14	-0.354	0.536	Up
	COL16A1	3968	3.16	0.418	0.132	-0.321	0.536	Up
	TRIM29	19958	3.155	0.943	0.299	-1.003	0.81	Up
	IGF2	8396	3.153	0.415	0.132	-0.422	0.81	Up
	DAB2	4549	3.149	0.458	0.145	-0.212	0.81	Up
	MRGPRF	12648	3.148	0.293	0.093	-0.835	0.81	Up
	BGN	1500	3.145	0.508	0.161	-0.47	0.81	Up
	PDPN	14781	3.144	0.565	0.18	-0.451	0.81	Up
	RNF144A	16653	3.144	0.39	0.124	-0.053	0.81	Up
	LOC100190939	10363	3.143	0.477	0.152	-0.647	0.81	Up
	CSDC2	4233	3.143	0.272	0.087	-0.932	0.81	Up
	NMB	13533	3.142	0.599	0.191	-0.527	0.81	Up
	TNNI2	19766	3.141	0.91	0.29	-0.59	0.81	Up
	C3	2389	3.14	0.648	0.206	-0.823	0.81	Up
	JAM3	8784	3.138	0.342	0.109	-0.323	0.81	Up
	ACTBL2	204	3.138	0.444	0.141	-0.655	0.81	Up
	RCAN2	16364	3.134	0.356	0.114	-0.456	0.81	Up
	SLC38A2	17891	3.133	0.332	0.106	-0.555	0.81	Up
	MRAS	12639	3.133	0.585	0.187	-0.421	0.81	Up
	MAP1B	12033	3.132	0.401	0.128	-0.171	0.81	Up
	SPRY1	18482	3.132	0.554	0.177	-0.453	0.81	Up
	VPS36	20715	3.128	0.32	0.102	-0.983	0.81	Up
	TMEM119	19459	3.128	0.64	0.205	-0.66	0.81	Up
	CTSK	4353	3.128	0.704	0.225	-0.427	0.81	Up
	SPNS2	18449	3.128	0.672	0.215	-0.806	0.81	Up
	TMEM43	19608	3.126	0.266	0.085	-0.258	0.81	Up
	NEFM	13353	3.125	0.282	0.09	-0.63	0.81	Up
	RBMS1	16338	3.125	0.472	0.151	-0.189	0.81	Up
	SDPR	17247	3.125	0.61	0.195	-0.316	0.81	Up
	NEFH	13351	3.124	0.552	0.177	-0.22	0.81	Up
	MAGEL2	11991	3.123	0.426	0.136	-0.503	0.81	Up
	TCF7	19113	3.123	0.404	0.129	-1.431	0.81	Up
	ABCA6	42	3.122	0.535	0.171	-0.095	0.81	Up
	MT1M	12797	3.118	0.809	0.259	-0.129	0.81	Up
	DNAJB5	5018	3.117	0.337	0.108	-0.299	0.81	Up
	CH25H	3585	3.11	0.634	0.204	-0.333	0.81	Up
	GGT5	7072	3.109	0.536	0.172	-0.333	0.81	Up
	CXCL12	4398	3.106	0.427	0.138	-0.267	0.81	Up
	ZFP36L2	21193	3.106	0.507	0.163	-0.556	0.81	Up
	ARHGAP20	918	3.104	0.333	0.107	-0.296	0.81	Up
	SRPX2	18547	3.103	0.631	0.203	-0.273	0.81	Up
	2010-09-01	17341	3.103	0.445	0.143	-0.994	0.81	Up
	ROBO3	16733	3.102	0.316	0.102	-0.583	0.81	Up
	IL8	8535	3.086	0.244	0.079	-1.134	0.81	Up
	MXRA5	12901	3.085	0.43	0.139	-0.277	0.81	Up
	AGPAT4	404	3.084	0.331	0.107	-0.174	0.81	Up
	RSPO3	16963	3.082	0.405	0.131	-0.396	0.81	Up
	GLT8D2	7182	3.082	0.357	0.116	-0.141	0.81	Up
	AKR1B15	488	3.08	0.778	0.253	-2.532	0.81	Up
	SHF	17550	3.08	0.257	0.083	-1.88	0.81	Up
	AKAP13	466	3.078	0.286	0.093	-0.338	0.81	Up
	MEG3	12275	3.07	0.408	0.133	-0.125	0.81	Up
	PRNP	15688	3.07	0.566	0.184	-0.285	0.81	Up
	TPM4	19855	3.069	0.453	0.147	-0.2	0.81	Up
	ADRB2	356	3.069	0.535	0.174	-0.868	0.81	Up
	ANTXR1	750	3.065	0.54	0.176	-0.481	0.81	Up
	UACA	20323	3.064	0.353	0.115	-0.106	0.81	Up
	ZFHX4	21181	3.064	0.525	0.171	-0.325	0.81	Up
	DACT1	4553	3.062	0.624	0.204	-0.403	0.81	Up
	EFNB2	5378	3.062	0.462	0.151	-0.583	0.81	Up
	ZCCHC24	21130	3.06	0.512	0.167	-0.83	0.81	Up
	PALLD	14490	3.06	0.384	0.126	-0.333	0.81	Up
	MYOM1	12994	3.055	0.303	0.099	-0.375	0.81	Up
	ROR1	16743	3.055	0.298	0.098	-0.227	0.81	Up
	AASS	27	3.053	0.371	0.121	-0.639	0.81	Up
	KLF6	9208	3.053	0.318	0.104	-0.467	0.81	Up
	BHLHE22	1504	3.05	0.508	0.167	-0.439	0.81	Up
	NT5E	13747	3.045	0.354	0.116	-0.682	0.81	Up
	IER2	8328	3.045	0.447	0.147	-0.825	0.81	Up
	PDGFRB	14755	3.045	0.524	0.172	-0.129	0.81	Up
	MRAP2	12638	3.041	0.38	0.125	-1.119	0.81	Up
	EPGN	5599	3.031	0.196	0.065	-0.87	0.81	Up
	MDFIC	12218	3.027	0.349	0.115	-0.016	0.81	Up
	A2M	5	3.027	0.506	0.167	-0.289	0.81	Up
	COL6A2	3995	3.023	0.615	0.204	-0.465	0.81	Up
	ATF3	1147	3.023	0.484	0.16	-0.228	0.81	Up
	BBOX1	1410	3.022	0.849	0.281	-0.984	0.81	Up
	ANGPTL4	635	3.022	0.872	0.288	-0.38	0.81	Up
	FHL3	6384	3.022	0.248	0.082	-1.279	0.81	Up
	GPRASP1	7450	3.021	0.404	0.134	-0.738	0.81	Up
	DDR2	4674	3.02	0.417	0.138	-0.334	0.81	Up
	C1QTNF4	2124	3.019	0.34	0.113	-0.713	0.81	Up
	CDKL5	3408	3.019	0.392	0.13	-0.656	0.81	Up
	C20orf103	2234	3.018	0.697	0.231	-0.498	0.81	Up
	CPZ	4139	3.017	0.471	0.156	-0.608	0.81	Up
	SPON1	18456	3.016	0.851	0.282	-0.345	0.81	Up
	LOC283392	10795	3.012	0.419	0.139	-0.209	0.81	Up
	MGC24103	12397	3.012	0.628	0.209	-0.123	0.81	Up
	CLIP3	3821	3.011	0.343	0.114	-0.154	0.81	Up
	NGFR	13437	3.01	0.538	0.179	-0.733	0.81	Up
	SAA1	17051	3.008	1.287	0.428	-0.707	0.81	Up
	IGFBP7	8409	3.008	0.496	0.165	-0.503	1.213	Up
	C13orf33	1846	3.005	0.601	0.2	-0.549	1.213	Up
	2011-09-01	17342	3.004	0.474	0.158	-0.33	1.213	Up
	CYP2U1	4503	3.003	0.333	0.111	-0.205	1.213	Up
	HLF	7999	3.002	0.651	0.217	-0.453	1.213	Up
	RARB	16237	3.002	0.206	0.069	-1.064	1.213	Up
	MET	12304	2.999	0.75	0.25	-0.475	1.213	Up
	DSE	5180	2.999	0.399	0.133	-0.151	1.213	Up
	ADAMTS5	283	2.996	0.596	0.199	-0.121	1.213	Up
	FOXN3	6710	2.996	0.325	0.108	-0.652	1.213	Up
	PCOLCE2	14688	2.996	0.703	0.235	-0.36	1.213	Up
	RNF39	16702	2.995	0.362	0.121	-0.804	1.213	Up
	CCDC50	3068	2.994	0.262	0.088	-0.986	1.213	Up
	LOC572558	11293	2.993	0.221	0.074	-0.754	1.213	Up
	KLK7	9269	2.993	1.023	0.342	-1.347	1.213	Up
	EBF1	5293	2.992	0.31	0.104	-0.274	1.213	Up
	LATS2	9526	2.991	0.27	0.09	-0.518	1.213	Up
	KRT6C	9350	2.991	0.785	0.263	-1.191	1.213	Up
	C3orf57	2423	2.988	0.378	0.127	-0.955	1.213	Up
	SLC2A3	17831	2.987	0.198	0.066	0.016	1.213	Up
	NPR2	13642	2.987	0.387	0.13	-0.252	1.213	Up
	GFPT2	7054	2.986	0.503	0.169	-0.048	1.213	Up
	KRT6B	9349	2.986	1.383	0.463	-0.787	1.213	Up
	C9orf53	2729	2.984	0.634	0.212	-0.35	1.213	Up
	ZEB2	21168	2.98	0.344	0.115	-0.097	1.213	Up
	DZIP1	5276	2.98	0.411	0.138	-0.427	1.213	Up
	MYH11	12932	2.98	0.967	0.324	-0.779	1.213	Up
	CR2	4142	2.978	0.641	0.215	-2.027	1.213	Up
	DZIP1L	5277	2.978	0.319	0.107	-0.14	1.213	Up
	SYNPO	18864	2.977	0.34	0.114	-0.424	1.213	Up
	EPHB6	5613	2.976	0.438	0.147	-0.589	1.213	Up
	IGF1	8394	2.976	0.614	0.206	-0.406	1.213	Up
	HIF1A	7874	2.976	0.406	0.136	-0.114	1.213	Up
	CSRP2	4277	2.974	0.523	0.176	-0.475	1.213	Up
	LAMA1	9486	2.972	0.312	0.105	-0.252	1.213	Up
	ZFP36L1	21192	2.967	0.468	0.158	-0.547	1.213	Up
	MMRN1	12550	2.965	0.461	0.155	-1.142	1.213	Up
	GPIHBP1	7344	2.965	0.647	0.218	-0.259	1.213	Up
	FILIP1L	6399	2.965	0.306	0.103	-1.125	1.213	Up
	DEFB1	4736	2.964	0.808	0.273	-0.687	1.213	Up
	SOCS5	18281	2.963	0.307	0.104	-0.91	1.213	Up
	KCTD12	8949	2.959	0.45	0.152	-0.227	1.213	Up
	SH3PXD2B	17529	2.958	0.439	0.148	-0.439	1.213	Up
	SNCAIP	18153	2.955	0.167	0.056	-0.825	1.213	Up
	EMX2OS	5538	2.955	0.465	0.157	-0.356	1.213	Up
	P2RY1	14425	2.954	0.299	0.101	-0.379	1.213	Up
	TBX15	19068	2.949	0.255	0.087	-0.131	1.213	Up
	SOCS2	18278	2.948	0.81	0.275	-0.965	1.213	Up
	FAP	6172	2.947	0.692	0.235	-0.285	1.213	Up
	FAM107A	5835	2.946	0.604	0.205	-0.648	1.213	Up
	HOXA11-AS1	8086	2.945	0.404	0.137	-0.112	1.213	Up
	KLF7	9209	2.941	0.38	0.129	-0.427	1.213	Up
	PARVA	14557	2.94	0.37	0.126	-0.558	1.213	Up
	MAP4K4	12065	2.938	0.306	0.104	-0.316	1.213	Up
	COL3A1	3983	2.935	0.77	0.262	-0.226	1.213	Up
	IL33	8517	2.935	0.599	0.204	-1.046	1.213	Up
	ACTN1	214	2.934	0.484	0.165	-0.533	1.213	Up
	CRISPLD2	4183	2.932	0.371	0.127	-0.502	1.213	Up
	CRYAB	4209	2.929	1.02	0.348	-0.43	1.213	Up
	LINGO2	9696	2.926	0.31	0.106	-1.445	1.213	Up
	C1QTNF5	2125	2.923	0.543	0.186	-0.608	1.213	Up
	JDP2	8787	2.923	0.396	0.135	-0.323	1.213	Up
	STARD8	18661	2.92	0.287	0.098	-0.238	1.213	Up
	ARHGAP10	910	2.919	0.359	0.123	-0.647	1.213	Up
	CYLD	4469	2.916	0.272	0.093	-0.194	1.213	Up
	STK17B	18691	2.915	0.368	0.126	-0.302	1.213	Up
	PPAPDC3	15424	2.914	0.271	0.093	-0.079	1.213	Up
	GNAI1	7220	2.914	0.4	0.137	-0.689	1.213	Up
	C1orf15-NBL1	2163	2.913	0.572	0.196	-0.314	1.213	Up
	TEK	19172	2.912	0.444	0.153	-0.456	1.213	Up
	C1QTNF1	2121	2.91	0.31	0.107	-0.619	1.213	Up
	HOXA9	8094	2.909	0.409	0.141	-0.35	1.213	Up
	STX7	18751	2.906	0.25	0.086	-0.443	1.213	Up
	C20orf194	2258	2.904	0.283	0.097	-0.22	1.213	Up
	SLFN11	18026	2.904	0.447	0.154	-0.133	1.213	Up
	LY96	11899	2.903	0.429	0.148	-0.338	1.213	Up
	RCAN1	16363	2.903	0.619	0.213	-0.799	1.213	Up
	CLIP4	3822	2.902	0.412	0.142	-0.219	1.213	Up
	RASGRP2	16260	2.897	0.442	0.153	-1.221	1.213	Up
	TSPAN18	20105	2.895	0.355	0.123	-0.378	1.213	Up
	SPON2	18457	2.894	0.347	0.12	-0.399	1.213	Up
	ZMAT3	21243	2.893	0.264	0.091	-0.771	1.213	Up
	NCOA7	13147	2.891	0.586	0.203	-0.751	1.213	Up
	ADAMTS8	286	2.886	0.544	0.189	-0.639	1.213	Up
	JUNB	8811	2.886	0.378	0.131	-0.745	1.213	Up
	PPIC	15449	2.885	0.471	0.163	-0.286	1.213	Up
	NUDT9P1	13803	2.882	0.275	0.095	-0.592	1.213	Up
	LMO2	9735	2.881	0.406	0.141	-0.685	1.213	Up
	RGMA	16483	2.881	0.623	0.216	-0.676	1.213	Up
	CLEC1A	3790	2.881	0.347	0.12	-0.394	1.213	Up
	CD93	3295	2.876	0.39	0.136	-0.878	1.213	Up
	MXRA8	12903	2.876	0.579	0.201	-0.253	1.213	Up
	ACVR2A	234	2.875	0.275	0.096	-0.285	1.213	Up
	C6orf174	2545	2.873	0.345	0.12	-0.064	1.46	Up
	RPL21P44	16792	2.873	0.45	0.157	-1.189	1.46	Up
	SACS	17058	2.873	0.302	0.105	-0.258	1.46	Up
	MXRA7	12902	2.872	0.317	0.11	-0.43	1.46	Up
	PRUNE2	15808	2.871	0.273	0.095	-0.51	1.46	Up
	CLCA2	3742	2.871	0.762	0.266	-2.456	1.46	Up
	MOBKL2B	12566	2.87	0.308	0.107	-0.338	1.46	Up
	CCDC82	3102	2.87	0.449	0.157	-0.336	1.46	Up
	EMILIN1	5520	2.869	0.494	0.172	-0.13	1.46	Up
	EPAS1	5584	2.867	0.483	0.168	-0.55	1.46	Up
	ITIH5	8744	2.866	0.128	0.045	-0.271	1.46	Up
	PLD1	15152	2.865	0.278	0.097	-0.44	1.46	Up
	ATL1	1174	2.864	0.403	0.141	-1.098	1.46	Up
	HTRA1	8270	2.864	0.739	0.258	-0.247	1.46	Up
	CAPN5	2876	2.862	0.444	0.155	-0.264	1.46	Up
	LGALS3	9624	2.86	0.373	0.131	-0.722	1.46	Up
	CIDEA	3706	2.859	0.581	0.203	-0.554	1.46	Up
	EVC2	5727	2.858	0.215	0.075	-0.093	1.46	Up
	ANKRD37	700	2.856	0.435	0.152	-0.822	1.46	Up
	LIPE	9702	2.854	0.734	0.257	-0.44	1.46	Up
	FNDC1	6655	2.853	0.605	0.212	-0.601	1.46	Up
	LOC100505933	10461	2.852	0.224	0.078	-0.667	1.46	Up
	SYDE1	18841	2.851	0.199	0.07	-0.52	1.46	Up
	LDB2	9574	2.849	0.296	0.104	-0.159	1.46	Up
	B3GAT1	1333	2.849	0.52	0.183	-0.545	1.46	Up
	PDK4	14771	2.848	0.775	0.272	-0.437	1.46	Up
	PDGFRL	14756	2.847	0.727	0.255	-0.237	1.46	Up
	PRRX2	15775	2.847	0.519	0.182	-0.476	1.46	Up
	SPARC	18362	2.847	0.669	0.235	-0.116	1.46	Up
	MECOM	12236	2.844	0.317	0.112	-0.518	1.46	Up
	NFIB	13413	2.844	0.571	0.201	-0.542	1.46	Up
	PPAP2A	15418	2.843	0.39	0.137	-0.233	1.46	Up
	P2RY14	14429	2.842	0.377	0.133	-0.7	1.46	Up
	HSPA12B	8218	2.84	0.428	0.151	-0.377	1.46	Up
	LOC100130776	10099	2.838	0.259	0.091	-0.658	1.46	Up
	TPT1	19876	2.836	0.343	0.121	-0.854	1.46	Up
	ETV1	5718	2.836	0.254	0.089	-0.219	1.46	Up
	SFRP1	17447	2.833	0.972	0.343	-0.628	1.46	Up
	CYS1	4529	2.833	0.547	0.193	-0.215	1.46	Up
	PLXDC1	15224	2.832	0.301	0.106	-0.131	1.46	Up
	PER1	14824	2.832	0.44	0.155	-0.366	1.46	Up
	POTEF	15389	2.832	0.344	0.121	-0.541	1.46	Up
	AEBP1	364	2.832	0.708	0.25	-0.371	1.46	Up
	ANXA8L2	766	2.831	1.185	0.419	-0.64	1.46	Up
	KIAA1462	9087	2.831	0.419	0.148	-0.271	1.46	Up
	FREM1	6737	2.828	0.27	0.095	-0.397	1.46	Up
	LOX	11680	2.828	0.576	0.204	-0.197	1.46	Up
	RAB7L1	16138	2.826	0.378	0.134	-0.261	1.46	Up
	KIRREL	9182	2.825	0.368	0.13	-0.151	1.46	Up
	C14orf37	1892	2.825	0.361	0.128	-0.253	1.46	Up
	DCLK2	4629	2.822	0.273	0.097	-0.405	1.46	Up
	KLK5	9267	2.82	1.034	0.367	-1.642	1.46	Up
	LYL1	11903	2.819	0.208	0.074	-1.314	1.46	Up
	GLIPR1	7153	2.818	0.292	0.104	-0.506	1.46	Up
	ACTN3	216	2.817	0.294	0.104	-0.686	1.46	Up
	ITM2A	8749	2.815	0.639	0.227	-0.715	1.46	Up
	S1PR2	17047	2.814	0.355	0.126	-0.456	1.46	Up
	LOC339524	11001	2.813	0.241	0.086	-0.321	1.46	Up
	TGM5	19259	2.811	0.144	0.051	-1.566	1.46	Up
	C7orf10	2582	2.805	0.343	0.122	-0.218	1.46	Up
	PLAGL1	15126	2.803	0.282	0.101	-0.331	1.46	Up
	RECK	16395	2.802	0.32	0.114	-0.211	1.46	Up
	MMP7	12547	2.801	1.168	0.417	-0.459	1.46	Up
	CACNA2D1	2793	2.8	0.223	0.08	0.055	1.46	Up
	BACH1	1365	2.799	0.208	0.074	-0.58	1.46	Up
	ZFPM2	21206	2.796	0.405	0.145	-0.515	1.46	Up
	ADPRH	346	2.796	0.346	0.124	-0.205	1.46	Up
	PLEKHH2	15184	2.796	0.282	0.101	-0.023	1.46	Up
	LRRC32	11774	2.795	0.504	0.18	-0.409	1.46	Up
	SYN2	18847	2.794	0.33	0.118	-0.224	1.46	Up
	NOTCH4	13595	2.794	0.38	0.136	-0.242	1.46	Up
	LOC728392	11532	2.792	0.426	0.152	-0.564	1.46	Up
	SLC7A10	17982	2.789	0.462	0.166	-0.515	1.46	Up
	CDC14B	3306	2.786	0.196	0.07	-0.233	1.46	Up
	PVRL3	16018	2.784	0.268	0.096	0.076	1.46	Up
	GYPC	7653	2.781	0.221	0.079	-0.119	1.46	Up
	VEGFB	20656	2.781	0.291	0.104	-0.436	1.46	Up
	ADIPOQ	332	2.779	0.617	0.222	-0.404	1.46	Up
	PAX1	14570	2.777	0.452	0.163	-0.59	1.46	Up
	MEGF6	12279	2.775	0.46	0.166	-1.673	1.46	Up
	RAB23	16092	2.774	0.389	0.14	-0.347	1.46	Up
	SLC26A3	17804	2.77	0.527	0.19	-3.689	1.46	Up
	DARC	4573	2.764	0.409	0.148	-1.126	1.46	Up
	F2R	5786	2.764	0.309	0.112	-0.256	1.46	Up
	TMEM204	19560	2.764	0.385	0.139	-0.342	1.46	Up
	CYYR1	4539	2.762	0.308	0.111	-0.66	1.46	Up
	EMX2	5537	2.761	0.269	0.097	-0.413	1.46	Up
	SLC16A7	17695	2.761	0.201	0.073	-0.054	1.46	Up
	DUSP6	5238	2.759	0.538	0.195	-0.344	1.46	Up
	LOC100130876	10110	2.759	0.536	0.194	-0.184	1.46	Up
	SCN2B	17190	2.758	0.264	0.096	-0.529	1.46	Up
	TBC1D2	19021	2.757	0.367	0.133	-1.301	1.46	Up
	ZDHHC3	21158	2.757	0.25	0.091	-1.215	1.46	Up
	AKR1B10	487	2.756	0.729	0.264	-2.563	1.46	Up
	MT1L	12796	2.756	0.545	0.198	-0.173	1.46	Up
	HYMAI	8289	2.756	0.414	0.15	-0.188	1.46	Up
	ARHGEF40	965	2.756	0.396	0.144	-0.165	1.46	Up
	KLF10	9196	2.755	0.395	0.143	-0.453	1.46	Up
	CCL23	3142	2.755	0.209	0.076	-1.068	1.46	Up
	F10	5779	2.754	0.144	0.052	-0.724	1.46	Up
	TMEM100	19441	2.752	0.345	0.126	-0.807	2.095	Up
	COL17A1	3969	2.748	0.697	0.254	-0.338	2.095	Up
	MAMDC2	12007	2.748	0.335	0.122	-0.147	2.095	Up
	PEAK1	14806	2.747	0.312	0.114	-0.224	2.095	Up
	TWIST1	20277	2.747	0.362	0.132	-0.532	2.095	Up
	EFNB1	5377	2.747	0.385	0.14	-0.267	2.095	Up
	PLIN1	15195	2.746	0.718	0.261	-0.624	2.095	Up
	AOX1	772	2.746	0.38	0.138	-0.545	2.095	Up
	FAM20A	6009	2.746	0.401	0.146	-0.09	2.095	Up
	C11orf75	1772	2.745	0.486	0.177	-0.72	2.095	Up
	ITGAV	8725	2.744	0.436	0.159	-0.651	2.095	Up
	CUX2	4383	2.743	0.297	0.108	-1.712	2.095	Up
	GRB10	7486	2.74	0.39	0.142	-0.666	2.095	Up
	RPL21	16791	2.739	0.377	0.138	-1.274	2.095	Up
	CCL28	3147	2.738	0.844	0.308	-0.813	2.095	Up
	FLRT2	6623	2.738	0.249	0.091	-0.702	2.095	Up
	BTBD11	1637	2.738	0.384	0.14	-1.627	2.095	Up
	FAM164A	5928	2.736	0.331	0.121	-0.749	2.095	Up
	NXN	13843	2.736	0.297	0.109	-0.282	2.095	Up
	GGTA1P	7076	2.735	0.401	0.146	-0.478	2.095	Up
	SLIT2	18035	2.735	0.367	0.134	-0.287	2.095	Up
	PHYHIP	14965	2.734	0.238	0.087	-1.041	2.095	Up
	FLJ36031	6513	2.732	0.396	0.145	-0.444	2.095	Up
	THSD7A	19305	2.731	0.345	0.126	-0.653	2.095	Up
	CTNNB1	4332	2.731	0.324	0.119	-0.806	2.095	Up
	LAMB1	9491	2.731	0.203	0.074	-0.185	2.095	Up
	ETS1	5716	2.73	0.251	0.092	-0.971	2.095	Up
	VGLL3	20667	2.724	0.234	0.086	-0.082	2.095	Up
	PPP1R13L	15487	2.724	0.363	0.133	-1.193	2.095	Up
	ABCA8	44	2.723	0.349	0.128	-0.564	2.095	Up
	AMOTL2	606	2.721	0.375	0.138	-0.55	2.095	Up
	KIAA0922	9051	2.72	0.352	0.129	-0.801	2.095	Up
	CARD6	2898	2.719	0.399	0.147	-0.289	2.095	Up
	FAM20C	6011	2.719	0.44	0.162	-0.472	2.095	Up
	MAFB	11955	2.719	0.365	0.134	-0.488	2.095	Up
	LOXL2	11683	2.718	0.542	0.2	-0.113	2.095	Up
	LPHN2	11700	2.718	0.26	0.096	-0.242	2.095	Up
	TBC1D2B	19033	2.718	0.271	0.1	-0.377	2.095	Up
	LONRF3	11678	2.716	0.385	0.142	-0.582	2.095	Up
	ID1	8310	2.714	0.597	0.22	-0.468	2.095	Up
	FAM65B	6080	2.714	0.402	0.148	-1.606	2.095	Up
	DDX43	4702	2.714	0.473	0.174	-0.263	2.095	Up
	ICAM5	8304	2.713	0.286	0.105	-0.797	2.095	Up
	LEPR	9606	2.713	0.183	0.067	-0.542	2.095	Up
	FLJ42709	6570	2.712	0.338	0.125	-0.46	2.095	Up
	EGR3	5398	2.708	0.692	0.255	-0.339	2.095	Up
	DDX26B	4691	2.708	0.312	0.115	-0.766	2.095	Up
	TFAP2B	19215	2.707	1.339	0.495	-1.887	2.095	Up
	CPEB1	4099	2.707	0.447	0.165	-0.677	2.095	Up
	F13A1	5783	2.705	0.422	0.156	-0.594	2.095	Up
	LOC100127983	9769	2.702	0.172	0.064	-0.199	2.095	Up
	PRDM8	15603	2.697	0.235	0.087	-0.322	2.095	Up
	BMP2	1544	2.697	0.279	0.103	-0.273	2.095	Up
	CMAHP	3864	2.692	0.523	0.194	-1.055	2.095	Up
	FZD4	6833	2.689	0.42	0.156	-0.554	2.095	Up
	KRT6A	9348	2.688	0.909	0.338	-1.97	2.095	Up
	MARCKS	12111	2.687	0.386	0.144	-0.152	2.095	Up
	FMOD	6645	2.686	0.688	0.256	-0.335	2.095	Up
	SELP	17298	2.686	0.389	0.145	-1.578	2.095	Up
	C12orf75	1834	2.684	0.49	0.182	-0.47	2.095	Up
	SPHK1	18418	2.684	0.378	0.141	-0.469	2.095	Up
	LRRC70	11811	2.683	0.293	0.109	-0.742	2.095	Up
	BNC2	1562	2.681	0.323	0.12	-0.183	2.095	Up
	CNTN1	3932	2.679	0.231	0.086	-0.329	2.095	Up
	GSTP1	7578	2.675	0.716	0.267	-0.439	2.095	Up
	KLF8	9210	2.675	0.297	0.111	-0.513	2.095	Up
	C13orf15	1837	2.674	0.399	0.149	-0.376	2.095	Up
	VENTX	20658	2.674	0.226	0.084	-1.079	2.095	Up
	TGFBR1	19248	2.671	0.333	0.124	-0.811	2.095	Up
	BACE1	1363	2.67	0.261	0.098	-0.574	2.095	Up
	HSD17B1	8180	2.669	0.683	0.256	-3.07	2.095	Up
	VDR	20654	2.668	0.35	0.131	-0.667	2.095	Up
	HOXA6	8092	2.667	0.522	0.196	-0.223	2.095	Up
	LOC401097	11164	2.667	0.231	0.087	-0.596	2.095	Up
	MMD	12522	2.664	0.396	0.149	-0.182	2.095	Up
	LAMA2	9487	2.662	0.513	0.193	-0.526	2.095	Up
	MT1A	12788	2.661	0.444	0.167	-0.243	2.095	Up
	LAMB3	9494	2.661	0.775	0.291	-0.334	2.095	Up
	ZNF521	21525	2.66	0.447	0.168	-0.454	2.095	Up
	SIRPA	17610	2.659	0.394	0.148	-0.391	2.095	Up
	DIRAS3	4887	2.659	0.345	0.13	-0.267	2.095	Up
	GLI2	7150	2.659	0.156	0.059	-0.512	2.095	Up
	LRP1	11735	2.658	0.25	0.094	-0.107	2.095	Up
	CLIC2	3813	2.656	0.369	0.139	-0.449	2.095	Up
	CPNE5	4113	2.655	0.459	0.173	-0.895	2.095	Up
	DPT	5137	2.653	0.673	0.254	-0.049	2.095	Up
	MT1E	12791	2.653	0.582	0.219	-0.099	2.095	Up
	ITGA7	8718	2.653	0.486	0.183	-0.364	2.095	Up
	NOTCH3	13594	2.653	0.371	0.14	-0.53	2.095	Up
	TNFSF11	19742	2.652	0.249	0.094	-0.47	2.095	Up
	PDE1C	14729	2.651	0.385	0.145	-0.897	2.095	Up
	IL18R1	8476	2.65	0.295	0.111	-0.67	2.095	Up
	ADAMTS6	284	2.65	0.235	0.089	-0.205	2.095	Up
	GLG1	7148	2.646	0.272	0.103	-0.678	2.095	Up
	ABCB1	46	2.646	0.241	0.091	-0.81	2.095	Up
	VWF	20765	2.643	0.385	0.146	-0.53	2.095	Up
	LGALS7	9627	2.643	0.801	0.303	-0.758	2.095	Up
	CDH11	3348	2.643	0.379	0.143	-0.195	2.905	Up
	PPL	15463	2.642	0.428	0.162	-1.473	2.905	Up
	MYO1E	12975	2.641	0.35	0.132	-0.667	2.905	Up
	LRMP	11734	2.64	0.413	0.157	-0.877	2.905	Up
	GULP1	7638	2.639	0.355	0.135	-0.234	2.905	Up
	TFPI	19235	2.638	0.348	0.132	-0.159	2.905	Up
	EBF4	5296	2.637	0.497	0.189	-1.532	2.905	Up
	THBS2	19280	2.636	0.628	0.238	-0.346	2.905	Up
	FUT4	6807	2.635	0.297	0.113	-0.562	2.905	Up
	NAMPT	13056	2.634	0.406	0.154	-0.318	2.905	Up
	PCDH18	14608	2.631	0.276	0.105	-0.048	2.905	Up
	FYN	6827	2.63	0.407	0.155	-0.414	2.905	Up
	PCDHB6	14643	2.63	0.227	0.086	-0.649	2.905	Up
	BAMBI	1386	2.63	0.978	0.372	-2.666	2.905	Up
	BEND6	1483	2.629	0.188	0.071	-0.299	2.905	Up
	LIMA1	9676	2.626	0.406	0.154	-0.767	2.905	Up
	ZYX	21847	2.623	0.366	0.139	-0.801	2.905	Up
	RBMS3	16340	2.623	0.209	0.08	-0.037	2.905	Up
	ACTG2	207	2.622	0.764	0.292	-0.557	2.905	Up
	PRMT2	15681	2.621	0.231	0.088	-2.371	2.905	Up
	SCN9A	17198	2.621	0.164	0.063	-1.048	2.905	Up
	GALNTL2	6919	2.62	0.499	0.191	-0.451	2.905	Up
	NCRNA00241	13204	2.62	0.395	0.151	-0.06	2.905	Up
	PNMT	15276	2.616	1.135	0.434	-4.565	2.905	Up
	FLI1	6430	2.616	0.327	0.125	-0.453	2.905	Up
	TNFAIP6	19715	2.616	0.548	0.209	-0.317	2.905	Up
	ICAM2	8301	2.614	0.443	0.17	-0.368	2.905	Up
	NRXN2	13716	2.612	0.277	0.106	-0.385	2.905	Up
	CASP5	2924	2.612	0.344	0.132	-0.844	2.905	Up
	PLCL2	15147	2.611	0.217	0.083	-0.36	2.905	Up
	ITM2B	8750	2.609	0.31	0.119	-0.449	2.905	Up
	ACSL4	189	2.609	0.254	0.097	-0.008	2.905	Up
	RASIP1	16263	2.609	0.451	0.173	-0.964	2.905	Up
	ADM	336	2.608	0.631	0.242	-0.369	2.905	Up
	FAM129C	5879	2.606	0.249	0.096	-2.039	2.905	Up
	POSTN	15383	2.605	0.756	0.29	-0.254	2.905	Up
	ADAMTS3	281	2.604	0.215	0.083	-0.737	2.905	Up
	ZNF699	21663	2.603	0.165	0.063	-0.38	2.905	Up
	ID2	8311	2.603	0.321	0.123	-0.903	2.905	Up
	ANKH	647	2.603	0.396	0.152	-0.256	2.905	Up
	EDN2	5335	2.602	0.812	0.312	-1.532	2.905	Up
	CACNA1C	2785	2.602	0.244	0.094	-0.461	2.905	Up
	LUM	11879	2.602	0.704	0.27	-0.303	2.905	Up
	BANK1	1389	2.598	0.478	0.184	-1.618	2.905	Up
	G0S2	6840	2.598	0.768	0.296	-0.264	2.905	Up
	PABPC4L	14448	2.597	0.288	0.111	-0.387	2.905	Up
	EPB41L2	5587	2.596	0.345	0.133	-0.225	2.905	Up
	PPFIBP1	15442	2.595	0.287	0.111	-0.097	2.905	Up
	RNF145	16655	2.593	0.282	0.109	-0.285	2.905	Up
	MMP14	12532	2.59	0.525	0.203	-0.222	2.905	Up
	COL1A2	3973	2.59	0.721	0.278	-0.343	2.905	Up
	CSDA	4232	2.59	0.514	0.198	-0.322	2.905	Up
	ROBO4	16734	2.59	0.327	0.126	-0.445	2.905	Up
	C5orf13	2477	2.589	0.32	0.123	-0.384	2.905	Up
	NIPAL4	13470	2.588	0.304	0.117	-0.565	2.905	Up
	GXYLT2	7646	2.587	0.65	0.251	-0.357	2.905	Up
	TJP1	19355	2.586	0.233	0.09	-0.884	2.905	Up
	KLK4	9266	2.584	0.291	0.113	-0.552	2.905	Up
	ZBTB16	21064	2.583	0.606	0.235	-2.378	2.905	Up
	TTC28	20163	2.582	0.177	0.068	-0.768	2.905	Up
	CD59	3274	2.581	0.434	0.168	-0.604	2.905	Up
	KLHL2	9232	2.58	0.363	0.141	-0.676	2.905	Up
	CPNE8	4116	2.58	0.252	0.098	-0.382	2.905	Up
	CLEC3B	3797	2.578	0.449	0.174	-0.2	2.905	Up
	L1TD1	9469	2.577	0.329	0.128	-1.108	2.905	Up
	CIDEC	3708	2.576	0.461	0.179	-0.285	2.905	Up
	ANKRD57	716	2.576	0.485	0.188	-2.563	2.905	Up
	APOD	846	2.575	1.03	0.4	-2.165	2.905	Up
	EFCAB1	5351	2.573	0.282	0.109	-0.606	2.905	Up
	GRRP1	7541	2.572	0.412	0.16	-0.883	2.905	Up
	PCOLCE	14687	2.572	0.463	0.18	-0.176	2.905	Up
	TNFAIP8	19716	2.572	0.358	0.139	-0.395	2.905	Up
	ECSCR	5317	2.569	0.338	0.132	-1.181	2.905	Up
	ERG	5657	2.568	0.152	0.059	-0.432	2.905	Up
	OXER1	14410	2.566	0.448	0.175	-1.04	2.905	Up
	LIMS1	9683	2.565	0.277	0.108	-0.205	2.905	Up
	CHRDL1	3652	2.564	0.54	0.211	-0.424	2.905	Up
	TAC1	18908	2.562	0.206	0.08	-0.39	2.905	Up
	PRRX1	15774	2.562	0.523	0.204	-0.16	2.905	Up
	TMEM45A	19610	2.56	0.665	0.26	-0.327	2.905	Up
	LHFPL2	9644	2.56	0.36	0.14	-0.272	2.905	Up
	SOX17	18311	2.558	0.415	0.162	-0.22	2.905	Up
	MYO1D	12974	2.558	0.266	0.104	-0.395	2.905	Up
	CXCL1	4395	2.558	0.676	0.264	-0.974	2.905	Up
	NDRG1	13287	2.557	0.626	0.245	-2.834	2.905	Up
	EMCN	5513	2.555	0.434	0.17	-0.922	2.905	Up
	IFI16	8335	2.555	0.409	0.16	-0.455	2.905	Up
	C1QTNF7	2127	2.555	0.256	0.1	-0.385	2.905	Up
	SCN7A	17196	2.552	0.296	0.116	-0.531	2.905	Up
	IL4R	8527	2.55	0.321	0.126	-0.405	2.905	Up
	ANO6	739	2.549	0.177	0.069	-0.375	2.905	Up
	ARHGEF4	964	2.549	0.248	0.097	-0.215	2.905	Up
	ENTPD1	5570	2.548	0.258	0.101	-0.515	2.905	Up
	CXorf36	4429	2.547	0.146	0.057	-0.793	2.905	Up
	LOC100129940	9999	2.546	0.274	0.108	-0.065	2.905	Up
	STK10	18686	2.545	0.292	0.115	-1.146	2.905	Up
	FMNL3	6637	2.543	0.162	0.064	-0.44	2.905	Up
	C2orf40	2349	2.543	0.883	0.347	-0.471	2.905	Up
	SLC9A9	18012	2.539	0.318	0.125	-0.349	2.905	Up
	MT1B	12789	2.538	0.498	0.196	-0.143	2.905	Up
	TMEM132C	19474	2.538	0.287	0.113	-0.297	2.905	Up
	COL5A1	3991	2.537	0.399	0.157	-0.195	2.905	Up
	FAM3D	6035	2.537	0.684	0.27	-1.271	2.905	Up
	GALNT12	6907	2.536	0.281	0.111	-0.652	3.574	Up
	DPP4	5126	2.534	0.439	0.173	-0.484	3.574	Up
	ECM2	5316	2.534	0.273	0.108	-0.193	3.574	Up
	GLIPR2	7156	2.534	0.455	0.179	-0.202	3.574	Up
	DPEP2	5112	2.533	0.267	0.105	-1.284	3.574	Up
	ZNF295	21384	2.532	0.184	0.073	-1.279	3.574	Up
	IFFO1	8333	2.53	0.188	0.074	-0.127	3.574	Up
	MAP4K5	12066	2.529	0.252	0.1	-0.375	3.574	Up
	ADH1B	323	2.528	0.317	0.125	-0.377	3.574	Up
	LBH	9529	2.528	0.202	0.08	-0.631	3.574	Up
	RSU1	16968	2.528	0.158	0.063	-0.884	3.574	Up
	LRRC3B	11784	2.527	0.171	0.068	-0.727	3.574	Up
	RASA3	16246	2.523	0.354	0.14	-0.089	3.574	Up
	DIO2	4879	2.522	0.348	0.138	-0.687	3.574	Up
	ZSWIM4	21834	2.521	0.43	0.171	-0.573	3.574	Up
	WBP5	20783	2.521	0.452	0.179	-0.461	3.574	Up
	PTGIR	15922	2.518	0.306	0.121	-0.375	3.574	Up
	BEND4	1481	2.517	0.14	0.056	-1.949	3.574	Up
	SSC5D	18577	2.517	0.562	0.223	-0.252	3.574	Up
	DNASE1L3	5057	2.517	0.448	0.178	-0.95	3.574	Up
	ARSI	1056	2.516	0.29	0.115	-0.387	3.574	Up
	PLEKHG1	15175	2.515	0.308	0.122	-0.352	3.574	Up
	TLR4	19380	2.514	0.269	0.107	-0.269	3.574	Up
	TLE4	19368	2.514	0.212	0.084	-0.365	3.574	Up
	EGFL6	5387	2.513	0.708	0.282	-0.359	3.574	Up
	COPZ2	4039	2.511	0.48	0.191	-0.192	3.574	Up
	CD99	3298	2.511	0.253	0.101	-0.17	3.574	Up
	EFEMP1	5363	2.511	0.627	0.25	-0.25	3.574	Up
	COL4A2	3985	2.509	0.374	0.149	-0.229	3.574	Up
	ARPC2	1032	2.509	0.258	0.103	-0.475	3.574	Up
	PAPLN	14512	2.508	0.238	0.095	-1.26	3.574	Up
	EFNB3	5379	2.507	0.32	0.127	-0.723	3.574	Up
	KRT16	9317	2.507	0.77	0.307	-1.462	3.574	Up
	TUSC5	20273	2.507	0.375	0.15	-0.263	3.574	Up
	RCN1	16374	2.506	0.403	0.161	-0.445	3.574	Up
	BNC1	1561	2.504	0.283	0.113	-1.074	3.574	Up
	AFAP1L1	370	2.504	0.294	0.117	-0.394	3.574	Up
	ADAM12	247	2.503	0.292	0.117	-0.121	3.574	Up
	LOC441869	11264	2.502	0.432	0.173	-0.996	3.574	Up
	C6	2512	2.5	0.26	0.104	-0.711	3.574	Up
	MAPRE2	12097	2.5	0.348	0.139	-0.625	3.574	Up
	ILK	8542	2.497	0.214	0.086	-0.769	3.574	Up
	RUNX2	17000	2.494	0.262	0.105	0.173	3.574	Up
	KLF5	9207	2.494	0.604	0.242	-1.477	3.574	Up
	MFGE8	12350	2.494	0.572	0.229	-0.365	3.574	Up
	PTGER4	15916	2.494	0.406	0.163	-0.402	3.574	Up
	HVCN1	8280	2.492	0.289	0.116	-0.964	3.574	Up
	TNNT3	19771	2.491	0.27	0.108	-0.201	3.574	Up
	HAAO	7682	2.491	0.199	0.08	-1.387	3.574	Up
	FAM49A	6054	2.49	0.314	0.126	-0.375	3.574	Up
	MYL2	12949	2.489	0.16	0.064	-0.765	3.574	Up
	ALDH2	517	2.489	0.475	0.191	-0.68	3.574	Up
	HOXA5	8091	2.489	0.428	0.172	-0.503	3.574	Up
	CCL19	3137	2.488	0.862	0.347	-1.616	3.574	Up
	MEIS2	12286	2.488	0.318	0.128	-0.013	3.574	Up
	MMP3	12546	2.487	0.677	0.272	-0.564	3.574	Up
	BLK	1529	2.487	0.534	0.215	-2.064	3.574	Up
	S100A2	17031	2.487	0.794	0.319	-0.532	3.574	Up
	PRICKLE2	15628	2.485	0.425	0.171	-0.428	3.574	Up
	GRAMD2	7478	2.483	0.309	0.124	-1.166	3.574	Up
	STON1	18717	2.48	0.377	0.152	-0.447	3.574	Up
	CLDN14	3760	2.479	0.233	0.094	-1.07	3.574	Up
	NCRNA00256B	13215	2.477	0.346	0.14	-0.837	3.574	Up
	GPNMB	7352	2.476	0.287	0.116	-0.325	3.574	Up
	TMEM132E	19476	2.476	0.22	0.089	0.099	3.574	Up
	THY1	19311	2.473	0.474	0.192	-0.172	3.574	Up
	PGF	14883	2.471	0.361	0.146	-0.628	3.574	Up
	C7	2581	2.47	0.421	0.171	-1.197	3.574	Up
	MEF2C	12272	2.47	0.336	0.136	-0.569	3.574	Up
	CCDC88A	3110	2.469	0.295	0.12	-0.207	3.574	Up
	ADAM23	256	2.469	0.137	0.055	-1.022	3.574	Up
	SESN1	17410	2.468	0.314	0.127	-0.911	3.574	Up
	ADAMTS9	287	2.468	0.4	0.162	-0.329	3.574	Up
	RNF166	16664	2.466	0.204	0.083	-1.033	3.574	Up
	ACSL1	187	2.465	0.439	0.178	-0.952	3.574	Up
	PHLDA3	14948	2.464	0.354	0.144	-0.289	3.574	Up
	PMCHL1	15239	2.464	0.142	0.058	-1.91	3.574	Up
	BCL6B	1454	2.463	0.327	0.133	-1.139	3.574	Up
	CNIH3	3895	2.462	0.395	0.161	-0.254	3.574	Up
	SLC25A27	17774	2.462	0.404	0.164	-0.229	3.574	Up
	RIPK4	16583	2.461	0.317	0.129	-2.015	3.574	Up
	MCAM	12178	2.461	0.392	0.159	-0.446	3.574	Up
	BATF3	1402	2.458	0.29	0.118	-0.407	3.574	Up
	GABARAPL1	6854	2.457	0.307	0.125	-0.094	3.574	Up
	ARGLU1	908	2.455	0.298	0.121	-0.533	3.574	Up
	ELTD1	5511	2.454	0.302	0.123	-0.435	3.574	Up
	THBS1	19279	2.453	0.36	0.147	-0.41	3.574	Up
	PCDHB18	14638	2.452	0.194	0.079	-0.811	3.574	Up
	KDELC2	8968	2.451	0.272	0.111	-0.105	3.574	Up
	FCER1A	6276	2.451	0.531	0.217	-1.746	3.574	Up
	LOC732272	11649	2.451	1.034	0.422	-0.655	3.574	Up
	TMBIM1	19408	2.45	0.372	0.152	-0.776	3.574	Up
	CDKL1	3404	2.449	0.225	0.092	-0.209	3.574	Up
	MYO9A	12987	2.446	0.225	0.092	-0.707	3.574	Up
	ACAA2	116	2.446	0.395	0.161	-0.454	3.574	Up
	CHN1	3641	2.444	0.318	0.13	-1.009	3.574	Up
	CDK15	3382	2.442	0.118	0.048	-0.948	3.574	Up
	KLHL29	9241	2.441	0.307	0.126	-0.293	3.574	Up
	LOC554202	11289	2.439	0.25	0.103	-0.683	3.574	Up
	ZNF469	21487	2.438	0.548	0.225	-0.354	3.574	Up
	GREM1	7492	2.437	0.428	0.176	-0.321	3.574	Up
	KRT15	9316	2.435	1.015	0.417	-0.714	4.317	Up
	PPAP2B	15419	2.435	0.39	0.16	-0.199	4.317	Up
	C4orf49	2469	2.435	0.234	0.096	-1.108	4.317	Up
	FBN1	6202	2.433	0.409	0.168	-0.063	4.317	Up
	ALDH1A1	511	2.433	0.352	0.145	-0.646	4.317	Up
	LOC100131541	10184	2.431	0.443	0.182	-0.651	4.317	Up
	EYA2	5772	2.431	0.545	0.224	-0.384	4.317	Up
	GMFG	7206	2.431	0.407	0.167	-0.598	4.317	Up
	TMEM130	19470	2.431	0.496	0.204	-0.496	4.317	Up
	CASP4	2923	2.429	0.338	0.139	-0.514	4.317	Up
	STX12	18739	2.429	0.21	0.087	-0.974	4.317	Up
	PLTP	15221	2.429	0.43	0.177	-0.425	4.317	Up
	BACE2	1364	2.428	0.552	0.227	-0.234	4.317	Up
	RECQL	16396	2.428	0.137	0.057	-0.122	4.317	Up
	GAS6	6948	2.427	0.409	0.169	-0.361	4.317	Up
	GOLIM4	7293	2.423	0.313	0.129	-0.347	4.317	Up
	PLXNC1	15233	2.421	0.289	0.119	-0.253	4.317	Up
	NTF4	13751	2.419	0.423	0.175	-0.744	4.317	Up
	PNLIPRP3	15267	2.419	0.523	0.216	-3.339	4.317	Up
	CNTNAP3B	3941	2.419	0.198	0.082	-0.49	4.317	Up
	MSN	12772	2.418	0.35	0.145	-0.177	4.317	Up
	DSG3	5184	2.418	0.674	0.279	-1.828	4.317	Up
	DFNA5	4804	2.418	0.232	0.096	-1.107	4.317	Up
	ITGB3	8732	2.416	0.45	0.186	-0.23	4.317	Up
	TLR10	19377	2.416	0.275	0.114	-1.395	4.317	Up
	ALPK3	570	2.416	0.304	0.126	-0.445	4.317	Up
	LOC100192378	10366	2.415	0.176	0.073	-1.171	4.317	Up
	CTIF	4326	2.414	0.319	0.132	-0.308	4.317	Up
	AQP7	875	2.414	0.393	0.163	-0.397	4.317	Up
	GLS	7175	2.412	0.294	0.122	-0.439	4.317	Up
	CAMK2N1	2848	2.412	0.614	0.255	-0.805	4.317	Up
	CX3CL1	4392	2.411	0.469	0.194	-0.637	4.317	Up
	RAB7B	16137	2.41	0.44	0.183	-0.262	4.317	Up
	ITGA5	8716	2.41	0.344	0.143	-0.25	4.317	Up
	UBE2E2	20353	2.409	0.294	0.122	-0.89	4.317	Up
	NPR1	13641	2.408	0.263	0.109	-0.252	4.317	Up
	BMP6	1549	2.408	0.382	0.159	-0.734	4.317	Up
	MFAP5	12348	2.405	0.518	0.215	-0.326	4.317	Up
	C3orf58	2424	2.405	0.283	0.118	-0.917	4.317	Up
	MITF	12471	2.404	0.232	0.096	-0.001	4.317	Up
	OLFML2B	13917	2.403	0.386	0.161	-0.32	4.317	Up
	RNF150	16659	2.403	0.71	0.295	-0.741	4.317	Up
	PTGFR	15920	2.4	0.223	0.093	-0.247	4.317	Up
	KCNJ12	8893	2.399	0.368	0.153	-0.668	4.317	Up
	SLC16A2	17690	2.398	0.511	0.213	-1.236	4.317	Up
	IFNGR1	8372	2.398	0.283	0.118	-0.338	4.317	Up
	NCRNA00312	13250	2.398	0.341	0.142	-0.281	4.317	Up
	CIB2	3702	2.392	0.46	0.192	-0.483	4.317	Up
	SGCD	17470	2.392	0.334	0.14	-0.08	4.317	Up
	ANKS6	729	2.391	0.508	0.212	-0.3	4.317	Up
	NAALADL1	13032	2.39	0.137	0.057	-0.358	4.317	Up
	CD24	3234	2.39	0.98	0.41	-1.203	4.317	Up
	COMMD6	4016	2.389	0.233	0.097	-1.742	4.317	Up
	CD79B	3285	2.386	0.309	0.129	-2.816	4.317	Up
	DMD	4969	2.385	0.21	0.088	-0.359	4.317	Up
	ODZ2	13892	2.383	0.513	0.215	-0.149	4.317	Up
	THBS4	19282	2.383	0.696	0.292	-0.283	4.317	Up
	FABP5	5805	2.38	0.517	0.217	-0.246	4.317	Up
	PURG	16006	2.379	0.11	0.046	-0.201	4.317	Up
	PALM2	14492	2.372	0.193	0.081	-0.982	4.317	Up
	ST3GAL2	18610	2.372	0.23	0.097	-0.205	4.317	Up
	ANO1	733	2.37	0.423	0.178	-0.684	4.317	Up
	WLS	20901	2.37	0.393	0.166	-0.633	4.317	Up
	PMEPA1	15241	2.369	0.472	0.199	-0.217	4.317	Up
	SOCS3	18279	2.367	0.425	0.18	-0.201	4.317	Up
	LOC100131826	10220	2.365	0.224	0.095	-0.16	4.317	Up
	MSL3	12766	2.365	0.126	0.053	-0.93	4.317	Up
	PAMR1	14497	2.365	0.448	0.189	-0.469	4.317	Up
	TNC	19710	2.365	0.624	0.264	-0.416	4.317	Up
	AKR1C3	490	2.364	0.62	0.262	-1.668	4.317	Up
	CD248	3237	2.364	0.333	0.141	-0.169	4.317	Up
	GJB5	7123	2.363	0.302	0.128	-1.834	4.317	Up
	SLCO2A1	18018	2.362	0.371	0.157	-1.18	4.317	Up
	LPXN	11713	2.362	0.38	0.161	-0.476	4.317	Up
	COL8A2	4002	2.361	0.495	0.21	-0.161	4.317	Up
	IL1R1	8482	2.361	0.376	0.159	-0.851	4.317	Up
	RHOQ	16543	2.36	0.214	0.091	-0.023	4.317	Up
	ATP11B	1188	2.36	0.327	0.139	-0.39	4.317	Up
	LOC100505806	10454	2.36	0.449	0.19	-0.503	4.317	Up
	CAST	2934	2.36	0.253	0.107	-0.207	4.317	Up
	ACVR1C	233	2.359	0.211	0.09	-0.324	4.317	Up
	LOC100132891	10294	2.359	0.134	0.057	-0.19	4.317	Up
	MOCS1	12571	2.359	0.25	0.106	-1.091	4.317	Up
	TNAP	19709	2.359	0.179	0.076	-0.093	4.317	Up
	PHLDB1	14949	2.358	0.252	0.107	0.08	4.317	Up
	MAGED4B	11986	2.358	0.541	0.23	-0.472	4.317	Up
	HSD17B11	8182	2.358	0.344	0.146	-0.108	4.317	Up
	SPSB1	18490	2.358	0.345	0.146	-0.347	4.317	Up
	TSPAN11	20098	2.357	0.194	0.082	-0.174	4.317	Up
	ADAMTS18	277	2.356	0.493	0.209	-0.371	4.317	Up
	KPNA3	9293	2.355	0.175	0.074	-0.609	4.317	Up
	DTD1	5193	2.355	0.378	0.161	-0.989	4.317	Up
	COL1A1	3972	2.352	0.658	0.28	-0.381	4.317	Up
	MAF	11952	2.352	0.272	0.116	-0.454	4.317	Up
	CALCRL	2824	2.351	0.258	0.11	-0.346	4.317	Up
	SYT11	18875	2.349	0.237	0.101	-1.362	4.317	Up
	COL5A2	3992	2.349	0.623	0.265	-0.179	4.317	Up
	DHRS12	4841	2.349	0.22	0.094	-1.407	4.317	Up
	NPY2R	13657	2.349	0.305	0.13	-1.188	4.317	Up
	MT2A	12799	2.348	0.476	0.203	-0.291	4.317	Up
	GABRE	6871	2.348	0.79	0.336	-0.622	4.317	Up
	SERPINE1	17397	2.348	0.246	0.105	-0.336	4.317	Up
	SYNM	18863	2.347	0.829	0.353	-0.841	4.317	Up
	TGFB3	19246	2.347	0.491	0.209	-0.628	4.317	Up
	CHL1	3628	2.346	0.256	0.109	-1.326	4.317	Up
	MAFF	11956	2.345	0.325	0.138	-0.442	4.317	Up
	STYK1	18760	2.345	0.425	0.181	-1.426	4.317	Up
	CORIN	4049	2.345	0.306	0.13	-0.973	4.317	Up
	SEMA3D	17307	2.343	0.516	0.22	-0.798	4.317	Up
	CST6	4285	2.341	0.712	0.304	-1.086	4.317	Up
	ZNF662	21633	2.34	0.468	0.2	-1.157	4.317	Up
	UHMK1	20465	-4.276	-0.414	0.097	-0.619	1.46	Down
	CHADL	3589	-4.249	-0.765	0.18	-0.625	1.46	Down
	RPUSD1	16914	-4.174	-0.439	0.105	-0.57	1.46	Down
	PSMD4	15868	-4.166	-0.329	0.079	-0.699	1.46	Down
	RPRD2	16856	-4.04	-0.315	0.078	-0.782	2.095	Down
	KRTCAP3	9459	-3.953	-0.641	0.162	-0.588	2.095	Down
	PYCR2	16036	-3.937	-0.325	0.083	-0.762	2.095	Down
	C1orf182	2177	-3.936	-0.432	0.11	-0.97	2.095	Down
	PSMB4	15847	-3.883	-0.364	0.094	-0.926	2.905	Down
	TMPRSS6	19690	-3.842	-0.555	0.145	-0.809	2.905	Down
	SNRNP35	18218	-3.747	-0.324	0.087	-0.635	3.574	Down
	LOC284939	10890	-3.657	-0.704	0.192	-1.424	3.574	Down
	NIT1	13476	-3.609	-0.349	0.097	-0.638	3.574	Down
	LYSMD1	11921	-3.605	-0.419	0.116	-0.704	3.574	Down
	TARS2	18972	-3.572	-0.262	0.073	-0.931	3.574	Down
	C1orf97	2231	-3.554	-0.484	0.136	-0.968	3.574	Down
	SCAMP3	17128	-3.55	-0.334	0.094	-0.517	3.574	Down
	TNFRSF18	19731	-3.547	-0.638	0.18	-1.194	3.574	Down
	ZNF646	21624	-3.543	-0.174	0.049	-0.768	3.574	Down

## Sheet: Add. Table 5
	Add. Table 4: Significantly different expressed genes between the metabolic clusters Mc1 and Mc3
	Gene ID	Gene Name	Score (d)	Numerator (r)	Denominator (s+s0)	Fold Change	adjusted P value (%)	Direction
	CALD1	2825	5.825	0.746	0.128	-0.375	0	Up
	MRC2	12641	5.811	0.837	0.144	-0.49	0	Up
	NNMT	13555	5.757	0.921	0.16	-0.427	0	Up
	RUNX2	17000	5.748	0.491	0.085	-0.552	0	Up
	COL18A1	3970	5.674	0.727	0.128	-0.421	0	Up
	FERMT2	6321	5.668	0.53	0.094	-0.315	0	Up
	DPYSL3	5150	5.577	0.874	0.157	-0.404	0	Up
	TAGLN	18949	5.537	0.875	0.158	-0.374	0	Up
	CTGF	4323	5.527	0.896	0.162	-0.38	0	Up
	GFPT2	7054	5.507	0.71	0.129	-0.478	0	Up
	TSHZ3	20086	5.502	0.674	0.122	-0.374	0	Up
	GPX8	7474	5.474	0.772	0.141	-0.408	0	Up
	SRPX2	18547	5.458	0.812	0.149	-0.639	0	Up
	CLMP	3830	5.457	0.758	0.139	-0.239	0	Up
	FAP	6172	5.376	0.924	0.172	-0.716	0	Up
	VCAN	20645	5.365	0.895	0.167	-0.694	0	Up
	LOXL2	11683	5.345	0.794	0.149	-0.629	0	Up
	NEXN	13395	5.336	0.525	0.098	-0.306	0	Up
	TIMP2	19344	5.294	0.79	0.149	-0.432	0	Up
	LOX	11680	5.232	0.811	0.155	-0.687	0	Up
	COL3A1	3983	5.23	1.031	0.197	-0.641	0	Up
	PTRF	15990	5.185	0.425	0.082	-0.321	0	Up
	EMILIN1	5520	5.184	0.619	0.119	-0.417	0	Up
	ANGPTL2	633	5.165	0.763	0.148	-0.428	0	Up
	SLIT3	18036	5.16	0.799	0.155	-0.426	0	Up
	PDGFRB	14755	5.141	0.658	0.128	-0.416	0	Up
	MSRB3	12776	5.141	0.746	0.145	-0.313	0	Up
	SPARC	18362	5.14	0.892	0.174	-0.488	0	Up
	NID1	13456	5.132	0.725	0.141	-0.41	0	Up
	DACT3	4555	5.087	0.75	0.147	-0.362	0	Up
	FBLN2	6199	5.087	0.897	0.176	-0.414	0	Up
	NOX4	13603	5.067	0.536	0.106	-0.789	0	Up
	CNN2	3901	5.057	0.753	0.149	-0.348	0	Up
	TGFB1I1	19244	5.029	0.555	0.11	-0.354	0	Up
	TCF4	19112	5.018	0.586	0.117	-0.306	0	Up
	HTRA3	8272	5.008	0.679	0.136	-0.816	0	Up
	MGC24103	12397	5.003	0.81	0.162	-0.448	0	Up
	PDLIM7	14777	4.991	0.499	0.1	-0.504	0	Up
	TPM4	19855	4.988	0.575	0.115	-0.525	0	Up
	TMEM200A	19554	4.971	0.479	0.096	-0.446	0	Up
	MXRA5	12901	4.966	0.524	0.106	-0.559	0	Up
	GLT8D2	7182	4.958	0.452	0.091	-0.444	0	Up
	SHOX2	17566	4.956	0.511	0.103	-0.397	0	Up
	COL5A1	3991	4.95	0.587	0.119	-0.762	0	Up
	GEM	7035	4.95	0.723	0.146	-0.142	0	Up
	PALLD	14490	4.946	0.443	0.09	-0.536	0	Up
	INHBA	8573	4.937	0.847	0.172	-1.272	0	Up
	SNAI2	18133	4.92	0.534	0.108	-0.327	0	Up
	FSTL1	6776	4.909	0.799	0.163	-0.468	0	Up
	PODNL1	15297	4.908	0.534	0.109	-0.58	0	Up
	COL1A2	3973	4.882	0.976	0.2	-0.818	0	Up
	COL5A2	3992	4.881	0.964	0.198	-0.824	0	Up
	ZEB1	21166	4.873	0.608	0.125	-0.345	0	Up
	RNF144A	16653	4.871	0.51	0.105	-0.375	0	Up
	PODN	15296	4.868	0.538	0.111	-0.36	0	Up
	DSE	5180	4.845	0.503	0.104	-0.452	0	Up
	SCG5	17165	4.836	0.623	0.129	-0.282	0	Up
	THY1	19311	4.828	0.696	0.144	-0.72	0	Up
	DZIP1L	5277	4.828	0.407	0.084	-0.456	0	Up
	TNFAIP6	19715	4.826	0.746	0.155	-0.793	0	Up
	AEBP1	364	4.811	0.881	0.183	-0.707	0	Up
	POSTN	15383	4.805	1.026	0.214	-0.703	0	Up
	PLK3	15203	4.791	0.446	0.093	-0.119	0	Up
	BGN	1500	4.784	0.582	0.122	-0.684	0	Up
	HTRA1	8270	4.782	0.888	0.186	-0.499	0	Up
	MIR100HG	12463	4.778	0.7	0.147	-0.237	0	Up
	DACT1	4553	4.766	0.713	0.15	-0.603	0	Up
	CDH11	3348	4.748	0.51	0.107	-0.61	0	Up
	TEAD1	19159	4.746	0.41	0.086	-0.534	0	Up
	SERPINF1	17400	4.745	0.699	0.147	-0.276	0	Up
	ACTA2	202	4.738	0.802	0.169	-0.269	0	Up
	FBN1	6202	4.734	0.621	0.131	-0.616	0	Up
	TRPC1	20038	4.732	0.503	0.106	-0.24	0	Up
	IGFBP3	8405	4.731	0.639	0.135	-0.336	0	Up
	ARHGAP28	926	4.724	0.466	0.099	-0.419	0	Up
	ITPRIP	8761	4.722	0.519	0.11	-0.332	0	Up
	LMOD1	9739	4.719	0.381	0.081	-0.178	0	Up
	S100A10	17025	4.712	0.61	0.129	-0.295	0	Up
	GPR124	7367	4.711	0.571	0.121	-0.24	0	Up
	VIM	20673	4.703	0.551	0.117	-0.269	0	Up
	COL1A1	3972	4.695	0.949	0.202	-0.993	0	Up
	THBS2	19280	4.69	0.835	0.178	-0.792	0	Up
	ADAMTS6	284	4.669	0.316	0.068	-0.62	0	Up
	CYR61	4528	4.664	0.823	0.176	-0.17	0	Up
	DKK3	4932	4.657	0.54	0.116	-0.355	0	Up
	PRKCDBP	15652	4.638	0.589	0.127	-0.352	0	Up
	PRRX1	15774	4.633	0.695	0.15	-0.54	0	Up
	PLS3	15215	4.624	0.651	0.141	-0.262	0	Up
	LAMA4	9489	4.616	0.445	0.096	-0.412	0	Up
	MARVELD1	12120	4.615	0.596	0.129	-0.561	0	Up
	MMP14	12532	4.604	0.717	0.156	-0.669	0	Up
	LIMS2	9684	4.603	0.449	0.097	-0.151	0	Up
	FIBIN	6389	4.602	0.657	0.143	-0.406	0	Up
	MRVI1	12739	4.597	0.595	0.129	-0.299	0	Up
	C5orf62	2509	4.597	0.621	0.135	-0.269	0	Up
	DCN	4634	4.579	0.871	0.19	-0.381	0	Up
	ISM1	8696	4.579	0.774	0.169	-0.26	0	Up
	PCSK5	14697	4.573	0.302	0.066	-0.329	0	Up
	RARRES2	16240	4.558	0.8	0.175	-0.221	0	Up
	KCNMB4	8924	4.557	0.697	0.153	-0.647	0	Up
	SRPX	18546	4.545	0.679	0.149	-0.167	0	Up
	ANTXR1	750	4.544	0.609	0.134	-0.671	0	Up
	ISLR	8694	4.542	0.739	0.163	-0.417	0	Up
	MMP19	12536	4.525	0.343	0.076	-0.107	0	Up
	TPM2	19853	4.518	0.599	0.132	-0.426	0	Up
	CYS1	4529	4.518	0.671	0.149	-0.491	0	Up
	PDLIM4	14775	4.507	0.418	0.093	-0.227	0	Up
	SERPING1	17402	4.493	0.418	0.093	-0.204	0	Up
	LTBP2	11867	4.485	0.497	0.111	-0.275	0	Up
	PPAPDC3	15424	4.477	0.342	0.076	-0.362	0	Up
	MYL9	12956	4.471	0.644	0.144	-0.316	0	Up
	PPIC	15449	4.471	0.556	0.124	-0.518	0	Up
	COL6A3	3996	4.468	0.594	0.133	-0.751	0	Up
	MXRA8	12903	4.466	0.687	0.154	-0.487	0	Up
	GSN	7558	4.46	0.499	0.112	-0.013	0	Up
	CFH	3562	4.452	0.546	0.123	-0.206	0	Up
	TUBB6	20251	4.446	0.666	0.15	-0.356	0	Up
	MMP2	12537	4.444	0.689	0.155	-0.459	0	Up
	COL6A1	3994	4.435	0.75	0.169	-0.645	0	Up
	PRICKLE1	15627	4.425	0.727	0.164	-0.413	0	Up
	SPON1	18456	4.418	0.921	0.209	-0.457	0	Up
	MEG3	12275	4.412	0.47	0.107	-0.295	0	Up
	C1S	2133	4.403	0.636	0.144	-0.254	0	Up
	FGF1	6341	4.401	0.242	0.055	-0.513	0	Up
	MDFIC	12218	4.386	0.397	0.091	-0.154	0	Up
	RBMS1	16338	4.385	0.488	0.111	-0.228	0	Up
	ADAM12	247	4.384	0.412	0.094	-0.577	0	Up
	SLC2A3	17831	4.372	0.255	0.058	-0.27	0	Up
	FN1	6649	4.369	0.89	0.204	-0.954	0	Up
	GAS1	6942	4.364	0.685	0.157	-0.356	0	Up
	MGC4294	12410	4.359	0.577	0.132	-0.835	0	Up
	2011-09-01	17342	4.357	0.499	0.115	-0.403	0	Up
	SGCD	17470	4.353	0.469	0.108	-0.515	0	Up
	TNS1	19782	4.352	0.393	0.09	-0.033	0	Up
	LIMS1	9683	4.343	0.34	0.078	-0.481	0	Up
	LUM	11879	4.342	0.883	0.203	-0.635	0	Up
	EVC2	5727	4.33	0.253	0.058	-0.285	0	Up
	LCAT	9536	4.32	0.379	0.088	-0.218	0	Up
	FEZ1	6326	4.316	0.374	0.087	-0.36	0	Up
	TBX15	19068	4.314	0.291	0.067	-0.288	0	Up
	EFHA2	5366	4.305	0.391	0.091	-0.065	0	Up
	C1R	2131	4.303	0.612	0.142	-0.245	0	Up
	SFRP2	17448	4.301	0.904	0.21	-0.466	0	Up
	C1orf15-NBL1	2163	4.297	0.65	0.151	-0.493	0	Up
	CLIP3	3821	4.29	0.375	0.087	-0.264	0	Up
	ANXA1	754	4.289	0.63	0.147	-0.069	0	Up
	NID2	13457	4.288	0.362	0.084	-0.653	0	Up
	KIAA1462	9087	4.288	0.478	0.111	-0.45	0	Up
	COPZ2	4039	4.282	0.62	0.145	-0.538	0	Up
	PPAPDC1A	15421	4.281	0.857	0.2	-1.053	0	Up
	GADD45B	6883	4.28	0.522	0.122	-0.283	0	Up
	AGPAT4	404	4.279	0.36	0.084	-0.276	0	Up
	PMEPA1	15241	4.273	0.588	0.138	-0.517	0	Up
	RHOJ	16542	4.259	0.457	0.107	-0.097	0	Up
	SERPINH1	17403	4.256	0.652	0.153	-0.704	0	Up
	COL6A2	3995	4.254	0.657	0.154	-0.563	0	Up
	RFX8	16471	4.249	0.375	0.088	-0.614	0	Up
	PLXDC1	15224	4.249	0.38	0.089	-0.428	0	Up
	ARSI	1056	4.231	0.375	0.089	-0.796	0	Up
	VGLL3	20667	4.225	0.287	0.068	-0.326	0	Up
	PCOLCE	14687	4.224	0.572	0.135	-0.452	0	Up
	PDGFRA	14754	4.219	0.699	0.166	-0.235	0	Up
	COL12A1	3964	4.218	0.813	0.193	-0.757	0	Up
	DNAJB5	5018	4.216	0.359	0.085	-0.387	0	Up
	MFAP5	12348	4.213	0.73	0.173	-0.869	0	Up
	IKBIP	8438	4.213	0.288	0.068	-0.514	0	Up
	NDN	13282	4.208	0.558	0.133	-0.21	0	Up
	BNC2	1562	4.195	0.404	0.096	-0.481	0	Up
	HIF1A	7874	4.195	0.465	0.111	-0.277	0	Up
	PRRX2	15775	4.191	0.569	0.136	-0.619	0	Up
	CYTH3	4535	4.186	0.522	0.125	-0.168	0	Up
	PDGFRL	14756	4.185	0.815	0.195	-0.387	0	Up
	RAB23	16092	4.181	0.491	0.117	-0.701	0	Up
	PDPN	14781	4.18	0.594	0.142	-0.526	0	Up
	C14orf37	1892	4.179	0.429	0.103	-0.489	0	Up
	LRP1	11735	4.179	0.288	0.069	-0.275	0	Up
	SEMA5A	17317	4.175	0.61	0.146	-0.297	0	Up
	COL8A2	4002	4.17	0.695	0.167	-0.629	0	Up
	SKAP2	17634	4.17	0.455	0.109	-0.089	0	Up
	MAP4K4	12065	4.154	0.325	0.078	-0.398	0	Up
	PXDN	16027	4.153	0.668	0.161	-0.709	0	Up
	DAB2	4549	4.147	0.446	0.107	-0.179	0	Up
	ASPN	1122	4.137	1.058	0.256	-0.92	0	Up
	CCDC80	3100	4.136	0.607	0.147	-0.242	0	Up
	SLC2A14	17829	4.136	0.454	0.11	-0.27	0	Up
	MARCKS	12111	4.13	0.466	0.113	-0.391	0	Up
	EHD2	5403	4.129	0.46	0.111	-0.257	0	Up
	DLC1	4936	4.128	0.306	0.074	-0.148	0	Up
	PVRL3	16018	4.127	0.353	0.086	-0.215	0	Up
	NAP1L3	13066	4.125	0.339	0.082	-0.233	0	Up
	GRASP	7484	4.122	0.466	0.113	-0.121	0	Up
	CLEC11A	3782	4.119	0.601	0.146	-0.58	0	Up
	PHLDB1	14949	4.111	0.34	0.083	-0.244	0	Up
	C7orf10	2582	4.107	0.442	0.108	-0.569	0	Up
	EGR1	5396	4.105	0.835	0.203	-0.031	0	Up
	SH3PXD2A	17528	4.102	0.464	0.113	-0.328	0	Up
	PPFIBP1	15442	4.102	0.375	0.091	-0.433	0	Up
	PLXDC2	15225	4.093	0.521	0.127	-0.621	0	Up
	LHFP	9642	4.092	0.579	0.141	-0.107	0	Up
	ETV1	5718	4.089	0.281	0.069	-0.347	0	Up
	GXYLT2	7646	4.059	0.775	0.191	-0.617	0	Up
	SLFN11	18026	4.058	0.467	0.115	-0.182	0	Up
	MYLK	12958	4.056	0.678	0.167	-0.165	0	Up
	KIRREL	9182	4.056	0.399	0.098	-0.247	0	Up
	OLFML2B	13917	4.055	0.481	0.119	-0.644	0	Up
	CTSK	4353	4.045	0.735	0.182	-0.489	0	Up
	TSPO2	20120	4.041	0.335	0.083	-0.614	0	Up
	ITGA11	8711	4.04	0.731	0.181	-0.955	0	Up
	PRDM1	15591	4.037	0.487	0.121	-0.484	0	Up
	FNDC1	6655	4.036	0.67	0.166	-0.771	0	Up
	C1QTNF5	2125	4.034	0.54	0.134	-0.6	0	Up
	COL10A1	3961	4.026	0.974	0.242	-1.47	0	Up
	CACNA2D1	2793	4.025	0.292	0.073	-0.238	0	Up
	ADAMTS14	273	4.024	0.712	0.177	-0.714	0	Up
	SGIP1	17474	4.018	0.417	0.104	-0.632	0	Up
	C9orf125	2684	4.008	0.412	0.103	-0.154	0	Up
	UACA	20323	4.006	0.384	0.096	-0.204	0	Up
	ECM2	5316	4.004	0.314	0.078	-0.373	0	Up
	FBLN5	6200	4.002	0.612	0.153	-0.139	0	Up
	HMCN1	8005	3.995	0.612	0.153	-0.555	0	Up
	TMEM45A	19610	3.984	0.736	0.185	-0.468	0	Up
	GREM1	7492	3.979	0.559	0.14	-0.723	0	Up
	FOXF2	6694	3.97	0.285	0.072	-0.364	0	Up
	SPON2	18457	3.97	0.362	0.091	-0.457	0	Up
	C11orf96	1787	3.965	0.55	0.139	-0.213	0	Up
	NEFH	13351	3.959	0.597	0.151	-0.319	0	Up
	BEND6	1483	3.956	0.226	0.057	-0.565	0	Up
	RECK	16395	3.952	0.364	0.092	-0.377	0	Up
	SSC5D	18577	3.947	0.666	0.169	-0.485	0	Up
	AKAP12	465	3.946	0.47	0.119	-0.068	0	Up
	LEPRE1	9607	3.944	0.275	0.07	-0.666	0	Up
	ADAMTS5	283	3.942	0.605	0.154	-0.139	0	Up
	COL16A1	3968	3.942	0.415	0.105	-0.314	0	Up
	KDELC2	8968	3.938	0.352	0.089	-0.429	0	Up
	PRKD1	15660	3.935	0.355	0.09	-0.188	0	Up
	ARL4C	996	3.927	0.518	0.132	-0.202	0	Up
	ACTN1	214	3.925	0.47	0.12	-0.489	0	Up
	DDR2	4674	3.919	0.415	0.106	-0.326	0	Up
	HOXA11-AS1	8086	3.907	0.541	0.138	-0.488	0	Up
	WNT2	20911	3.902	0.431	0.11	-0.645	0	Up
	PTPRD	15972	3.902	0.592	0.152	-0.519	0	Up
	PTGIR	15922	3.896	0.355	0.091	-0.595	0	Up
	CFHR3	3565	3.89	0.454	0.117	-0.175	0	Up
	HABP4	7685	3.888	0.368	0.095	-0.106	0	Up
	TMEM2	19552	3.888	0.321	0.083	-0.568	0	Up
	LAMB1	9491	3.888	0.223	0.057	-0.301	0	Up
	NCRNA00241	13204	3.887	0.436	0.112	-0.17	0	Up
	SSPN	18583	3.879	0.525	0.135	-0.232	0	Up
	GRP	7537	3.876	0.94	0.243	-0.641	0	Up
	PROS1	15712	3.872	0.362	0.093	-0.096	0	Up
	ITGA1	8709	3.87	0.37	0.096	-0.444	0	Up
	CD99	3298	3.869	0.303	0.078	-0.399	0	Up
	CES1	3545	3.867	0.453	0.117	-0.101	0	Up
	CCDC8	3099	3.866	0.538	0.139	-0.176	0	Up
	MT1M	12797	3.865	0.768	0.199	-0.071	0	Up
	PRDM6	15602	3.851	0.349	0.091	-0.738	0	Up
	BHLHE41	1507	3.851	0.649	0.169	-0.097	0	Up
	SPOCK1	18453	3.847	0.695	0.181	-0.802	0	Up
	EGR2	5397	3.845	0.603	0.157	0.011	0	Up
	CMTM3	3874	3.837	0.467	0.122	-0.393	0	Up
	HEYL	7849	3.835	0.494	0.129	-0.727	0	Up
	CNN1	3900	3.831	0.815	0.213	-0.149	0	Up
	TWIST2	20278	3.827	0.603	0.157	-0.184	0	Up
	LOC100129940	9999	3.82	0.388	0.101	-0.506	0	Up
	LSP1	11857	3.807	0.368	0.097	-0.093	0	Up
	ACSL4	189	3.806	0.302	0.079	-0.199	0	Up
	COL5A3	3993	3.806	0.526	0.138	-0.895	0	Up
	SH3PXD2B	17529	3.804	0.46	0.121	-0.506	0	Up
	SALL4	17067	3.8	0.664	0.175	-0.938	0	Up
	SOBP	18276	3.799	0.28	0.074	-0.158	0	Up
	ITGA5	8716	3.799	0.43	0.113	-0.56	0	Up
	CTSB	4346	3.795	0.437	0.115	-0.662	0	Up
	WISP1	20897	3.793	0.314	0.083	-0.694	0	Up
	RBMS3	16340	3.791	0.238	0.063	-0.179	0	Up
	FLNA	6617	3.79	0.315	0.083	-0.269	0	Up
	ZNF469	21487	3.788	0.66	0.174	-0.632	0	Up
	KLF7	9209	3.786	0.388	0.102	-0.458	0	Up
	LRRC32	11774	3.785	0.482	0.127	-0.348	0	Up
	C9orf53	2729	3.785	0.669	0.177	-0.425	0	Up
	LRCH2	11717	3.785	0.241	0.064	-0.257	0	Up
	COMP	4020	3.773	0.878	0.233	-0.709	0	Up
	FST	6775	3.766	0.776	0.206	-0.506	0	Up
	WISP2	20898	3.766	0.982	0.261	-0.559	0	Up
	ZFP36	21191	3.763	0.531	0.141	-0.085	0	Up
	SVEP1	18824	3.762	0.326	0.087	-0.06	0	Up
	JDP2	8787	3.761	0.431	0.115	-0.44	0	Up
	FOXQ1	6719	3.76	0.765	0.204	-0.499	0	Up
	SCARNA17	17147	3.758	0.54	0.144	-0.128	0	Up
	RAB7L1	16138	3.758	0.441	0.117	-0.471	0	Up
	RASA3	16246	3.757	0.385	0.103	-0.185	0	Up
	NTM	13753	3.755	0.329	0.088	-0.821	0	Up
	LMCD1	9727	3.747	0.499	0.133	-0.456	0	Up
	GLIPR2	7156	3.742	0.498	0.133	-0.316	0	Up
	ZFHX4	21181	3.737	0.498	0.133	-0.258	0	Up
	ST6GAL2	18617	3.736	0.477	0.128	-0.775	0	Up
	LOC100132891	10294	3.725	0.161	0.043	-0.43	0	Up
	DPT	5137	3.725	0.747	0.201	-0.164	0	Up
	APCDD1	809	3.722	0.588	0.158	-0.183	0	Up
	JAG1	8774	3.719	0.407	0.109	-0.404	0	Up
	SULF1	18774	3.718	0.668	0.18	-0.945	0	Up
	EIF5A2	5468	3.717	0.283	0.076	-0.3	0	Up
	C12orf70	1830	3.708	0.415	0.112	-0.575	0	Up
	LOXL1	11682	3.708	0.594	0.16	-0.63	0	Up
	NXN	13843	3.707	0.344	0.093	-0.486	0	Up
	ATF3	1147	3.692	0.471	0.128	-0.196	0	Up
	XG	20957	3.69	0.356	0.097	-0.491	0	Up
	NHS	13452	3.688	0.252	0.068	-0.254	0	Up
	VEGFC	20657	3.687	0.383	0.104	-0.294	0	Up
	ZEB2	21168	3.677	0.342	0.093	-0.09	0	Up
	ITGBL1	8739	3.677	0.672	0.183	-0.522	0	Up
	COL8A1	4001	3.674	0.742	0.202	-0.959	0	Up
	ARHGEF40	965	3.673	0.408	0.111	-0.201	0	Up
	C21orf34	2296	3.67	0.272	0.074	-0.062	0	Up
	MT1X	12798	3.669	0.58	0.158	-0.067	0	Up
	MYO1B	12972	3.664	0.312	0.085	-0.212	0	Up
	EFEMP2	5364	3.659	0.422	0.115	-0.488	0	Up
	PDLIM3	14774	3.658	0.467	0.128	-0.167	0	Up
	ITGB3	8732	3.657	0.526	0.144	-0.437	0	Up
	SLC12A4	17666	3.656	0.292	0.08	-0.193	0	Up
	ACVR2A	234	3.655	0.264	0.072	-0.232	0	Up
	LOC100130876	10110	3.647	0.578	0.159	-0.277	0	Up
	MAMDC2	12007	3.647	0.342	0.094	-0.173	0	Up
	FKBP9	6419	3.642	0.188	0.052	-0.455	0	Up
	LPCAT2	11695	3.639	0.271	0.074	-0.142	0	Up
	C5orf13	2477	3.639	0.366	0.101	-0.584	0	Up
	LRIG3	11730	3.638	0.482	0.132	-0.113	0	Up
	CD200	3228	3.635	0.334	0.092	-0.106	0	Up
	SPSB1	18490	3.624	0.373	0.103	-0.46	0	Up
	MXRA7	12902	3.62	0.314	0.087	-0.414	0	Up
	PTPN21	15959	3.618	0.463	0.128	-0.172	0	Up
	C17orf51	2000	3.612	0.428	0.118	-0.237	0	Up
	KLF12	9198	3.611	0.34	0.094	-0.287	0	Up
	CELF2	3478	3.608	0.346	0.096	-0.033	0	Up
	FAM7A1	6115	3.607	0.261	0.072	-0.473	0	Up
	LAYN	9528	3.6	0.399	0.111	-0.218	0	Up
	PTGFRN	15921	3.6	0.398	0.11	-0.598	0	Up
	SYNDIG1	18851	3.599	0.746	0.207	-0.833	0	Up
	SCHIP1	17177	3.584	0.508	0.142	-0.121	0	Up
	RECQL	16396	3.58	0.171	0.048	-0.398	0	Up
	GGT5	7072	3.577	0.456	0.128	-0.134	0	Up
	FGF7	6360	3.577	0.324	0.09	-0.085	0	Up
	FOXO1	6712	3.57	0.332	0.093	-0.006	0	Up
	FAM20A	6009	3.57	0.401	0.112	-0.089	0	Up
	WDR86	20856	3.567	0.707	0.198	-0.233	0	Up
	ZFPM2	21206	3.565	0.375	0.105	-0.402	0	Up
	LOC541471	11281	3.564	0.452	0.127	-0.771	0	Up
	MT1E	12791	3.56	0.584	0.164	-0.102	0	Up
	KLF2	9204	3.559	0.471	0.132	-0.144	0	Up
	LAMA1	9486	3.557	0.307	0.086	-0.23	0	Up
	MAP4K5	12066	3.556	0.249	0.07	-0.356	0	Up
	CERCAM	3536	3.554	0.347	0.098	-0.772	0	Up
	DZIP1	5276	3.552	0.372	0.105	-0.29	0	Up
	GLIS1	7157	3.55	0.429	0.121	-0.496	0	Up
	JAM3	8784	3.55	0.322	0.091	-0.245	0	Up
	SLC26A10	17801	3.547	0.365	0.103	-0.463	0	Up
	ROR1	16743	3.545	0.305	0.086	-0.254	0	Up
	CTHRC1	4325	3.542	0.667	0.188	-0.924	0	Up
	PKD2	15071	3.542	0.354	0.1	-0.136	0	Up
	SLC36A1	17880	3.536	0.359	0.102	-0.529	0	Up
	GLIS2	7158	3.535	0.495	0.14	-0.534	0	Up
	MITF	12471	3.532	0.303	0.086	-0.308	0	Up
	NPR2	13642	3.526	0.388	0.11	-0.256	0	Up
	GJB2	7120	3.526	0.836	0.237	-0.948	0	Up
	ZFAND5	21174	3.522	0.263	0.075	-0.152	0	Up
	GPC6	7333	3.519	0.435	0.124	-0.587	0	Up
	CNRIP1	3925	3.519	0.227	0.065	-0.145	0	Up
	CNIH3	3895	3.516	0.441	0.125	-0.399	0	Up
	SGMS2	17483	3.514	0.326	0.093	-0.473	0	Up
	STARD8	18661	3.514	0.273	0.078	-0.179	0	Up
	P2RY1	14425	3.514	0.252	0.072	-0.161	0	Up
	RUNX1T1	16999	3.514	0.509	0.145	-0.095	0	Up
	JAZF1	8786	3.512	0.312	0.089	-0.235	0	Up
	HSPB2	8233	3.507	0.564	0.161	-0.139	0	Up
	NKD2	13486	3.506	0.386	0.11	-0.487	0	Up
	COL15A1	3967	3.505	0.425	0.121	-0.1	0	Up
	CD248	3237	3.504	0.371	0.106	-0.3	0	Up
	HEG1	7809	3.502	0.404	0.115	-0.202	0	Up
	MYO1D	12974	3.502	0.294	0.084	-0.544	0	Up
	F2R	5786	3.499	0.312	0.089	-0.265	0	Up
	PELI2	14817	3.497	0.425	0.121	-0.189	0	Up
	ALDH1L2	516	3.493	0.421	0.121	-0.53	0	Up
	LIMS3L	9686	3.489	0.351	0.101	-0.249	0	Up
	HHIPL1	7863	3.475	0.35	0.101	-0.605	0	Up
	ZC3H12B	21103	3.475	0.196	0.056	-0.082	0	Up
	ABCA6	42	3.461	0.479	0.138	0.019	0	Up
	MT1L	12796	3.456	0.514	0.149	-0.106	0	Up
	ARAP3	887	3.456	0.372	0.108	-0.094	0	Up
	ADAMTS12	271	3.451	0.256	0.074	-0.91	0	Up
	PRKCA	15649	3.451	0.446	0.129	-0.005	0	Up
	FAS	6180	3.442	0.29	0.084	-0.03	0	Up
	BMP1	1541	3.441	0.196	0.057	-0.798	0	Up
	GOLGA7B	7287	3.44	0.367	0.107	-0.558	0	Up
	CLIP4	3822	3.44	0.373	0.108	-0.104	0	Up
	LGALS1	9618	3.427	0.423	0.124	-0.513	0	Up
	C20orf103	2234	3.425	0.707	0.206	-0.519	0	Up
	MEIS2	12286	3.417	0.364	0.107	-0.16	0	Up
	FAM43A	6040	3.416	0.373	0.109	-0.16	0	Up
	KANK2	8818	3.413	0.34	0.1	-0.221	0	Up
	AKAP13	466	3.412	0.256	0.075	-0.198	0	Up
	SLAMF9	17652	3.406	0.351	0.103	-0.873	0	Up
	HSPG2	8245	3.402	0.263	0.077	-0.429	0	Up
	TMEM43	19608	3.399	0.278	0.082	-0.315	0.17	Up
	EGFL6	5387	3.396	0.675	0.199	-0.297	0.17	Up
	C10orf10	1681	3.395	0.576	0.17	-0.082	0.17	Up
	MAGEL2	11991	3.393	0.363	0.107	-0.281	0.17	Up
	FAT4	6191	3.389	0.189	0.056	-0.115	0.17	Up
	HIC1	7872	3.386	0.349	0.103	-0.244	0.17	Up
	C20orf194	2258	3.385	0.301	0.089	-0.301	0.17	Up
	ID3	8312	3.385	0.339	0.1	-0.259	0.17	Up
	CXCL12	4398	3.384	0.38	0.112	-0.127	0.17	Up
	SPATS2L	18389	3.382	0.404	0.119	-0.273	0.17	Up
	MMP11	12529	3.381	0.816	0.241	-1.676	0.17	Up
	TPST1	19874	3.378	0.385	0.114	-0.51	0.17	Up
	MAP1B	12033	3.372	0.341	0.101	0.003	0.17	Up
	LOC100131826	10220	3.372	0.271	0.08	-0.404	0.17	Up
	ANTXR2	751	3.37	0.236	0.07	-0.047	0.17	Up
	KLK4	9266	3.366	0.309	0.092	-0.648	0.17	Up
	PEAK1	14806	3.359	0.28	0.083	-0.097	0.17	Up
	ARHGAP20	918	3.351	0.278	0.083	-0.083	0.17	Up
	DOCK11	5084	3.347	0.355	0.106	0	0.17	Up
	SPECC1	18404	3.341	0.261	0.078	-0.242	0.17	Up
	SPHK1	18418	3.34	0.364	0.109	-0.416	0.17	Up
	NUAK1	13767	3.339	0.303	0.091	-0.658	0.17	Up
	TMEM204	19560	3.333	0.395	0.119	-0.377	0.17	Up
	COL7A1	4000	3.329	0.535	0.161	-0.523	0.17	Up
	FZD7	6836	3.325	0.501	0.151	-0.193	0.17	Up
	HOMER1	8072	3.321	0.243	0.073	-0.501	0.17	Up
	DST	5189	3.321	0.452	0.136	-0.007	0.17	Up
	ADAM19	251	3.32	0.272	0.082	-0.638	0.17	Up
	GNG11	7241	3.318	0.451	0.136	-0.01	0.17	Up
	SFRP4	17449	3.313	0.58	0.175	-0.294	0.17	Up
	BACH2	1366	3.311	0.19	0.057	-0.063	0.17	Up
	LOC286068	10952	3.309	0.159	0.048	-0.521	0.17	Up
	TIMP3	19345	3.309	0.58	0.175	-0.666	0.17	Up
	EFNB2	5378	3.306	0.412	0.125	-0.411	0.17	Up
	ITGB1	8727	3.304	0.303	0.092	-0.264	0.17	Up
	FAM101B	5825	3.303	0.418	0.127	-0.504	0.17	Up
	P4HA3	14436	3.303	0.27	0.082	-0.928	0.17	Up
	ARPC2	1032	3.297	0.25	0.076	-0.432	0.17	Up
	SGK1	17475	3.297	0.422	0.128	-0.006	0.17	Up
	ZNF300P1	21390	3.292	0.443	0.135	-0.131	0.17	Up
	KCTD12	8949	3.291	0.376	0.114	-0.026	0.17	Up
	FOSB	6676	3.291	0.753	0.229	0.095	0.17	Up
	MMP13	12531	3.29	0.744	0.226	-0.813	0.17	Up
	SLIT2	18035	3.289	0.365	0.111	-0.279	0.17	Up
	EDNRA	5337	3.286	0.31	0.094	-0.592	0.17	Up
	CDR1	3423	3.281	0.227	0.069	-0.256	0.17	Up
	LZTS1	11934	3.278	0.221	0.068	-0.475	0.17	Up
	CDH13	3350	3.277	0.383	0.117	-0.486	0.17	Up
	FAM69A	6085	3.272	0.258	0.079	-0.247	0.17	Up
	IGFBP7	8409	3.272	0.427	0.131	-0.294	0.17	Up
	BMPR2	1556	3.271	0.205	0.063	-0.378	0.17	Up
	PLXNC1	15233	3.271	0.36	0.11	-0.559	0.17	Up
	PRNP	15688	3.27	0.498	0.152	-0.131	0.17	Up
	SEC23A	17270	3.27	0.342	0.105	-0.571	0.17	Up
	C12orf75	1834	3.266	0.458	0.14	-0.374	0.17	Up
	STGC3	18680	3.263	0.231	0.071	-0.374	0.17	Up
	CRISPLD2	4183	3.262	0.346	0.106	-0.401	0.17	Up
	PLEKHG2	15176	3.257	0.258	0.079	-0.522	0.17	Up
	ITGAV	8725	3.256	0.375	0.115	-0.422	0.17	Up
	COL4A2	3985	3.25	0.407	0.125	-0.336	0.17	Up
	TSPAN18	20105	3.249	0.341	0.105	-0.325	0.17	Up
	LDB2	9574	3.248	0.271	0.083	-0.061	0.17	Up
	AHNAK2	431	3.247	0.455	0.14	-0.832	0.17	Up
	DUSP1	5217	3.246	0.5	0.154	-0.024	0.17	Up
	CPXM1	4137	3.245	0.414	0.128	-0.172	0.17	Up
	PLD1	15152	3.243	0.256	0.079	-0.326	0.17	Up
	DDX43	4702	3.242	0.481	0.148	-0.283	0.17	Up
	C6orf174	2545	3.241	0.319	0.098	0.016	0.17	Up
	EMX2OS	5538	3.238	0.414	0.128	-0.208	0.17	Up
	KLKP1	9273	3.236	0.356	0.11	-0.752	0.17	Up
	EDIL3	5333	3.23	0.618	0.191	-1.289	0.17	Up
	EMP1	5529	3.228	0.446	0.138	-0.015	0.17	Up
	CCDC88A	3110	3.225	0.292	0.09	-0.192	0.17	Up
	CDKN1A	3409	3.225	0.233	0.072	-0.35	0.17	Up
	LHFPL2	9644	3.219	0.334	0.104	-0.18	0.17	Up
	PCDH18	14608	3.217	0.285	0.089	-0.083	0.17	Up
	PLEKHH2	15184	3.209	0.277	0.086	-0.007	0.17	Up
	SPARCL1	18363	3.209	0.619	0.193	-0.093	0.17	Up
	CCRL1	3196	3.209	0.426	0.133	-0.728	0.17	Up
	ANKH	647	3.207	0.37	0.116	-0.175	0.17	Up
	PENK	14822	3.207	0.258	0.08	-0.535	0.17	Up
	LOC728875	11559	3.2	0.463	0.145	-0.23	0.17	Up
	PARVA	14557	3.199	0.306	0.096	-0.286	0.17	Up
	CAPN5	2876	3.199	0.418	0.131	-0.191	0.17	Up
	POTEF	15389	3.198	0.282	0.088	-0.263	0.17	Up
	IGF2	8396	3.194	0.325	0.102	-0.114	0.17	Up
	UCN2	20436	3.193	0.475	0.149	-0.596	0.17	Up
	SYNPO	18864	3.193	0.272	0.085	-0.138	0.17	Up
	FNDC4	6658	3.193	0.317	0.099	-0.114	0.17	Up
	PLAT	15128	3.19	0.817	0.256	-0.349	0.17	Up
	JAM2	8783	3.19	0.332	0.104	0.003	0.17	Up
	IFFO1	8333	3.186	0.202	0.064	-0.212	0.17	Up
	FAT1	6188	3.184	0.509	0.16	-0.13	0.17	Up
	LOC100287221	10387	3.18	0.373	0.117	-0.907	0.17	Up
	RNF175	16670	3.179	0.21	0.066	-0.116	0.17	Up
	RFX2	16465	3.177	0.318	0.1	-0.31	0.17	Up
	LRRC17	11759	3.176	0.574	0.181	-0.452	0.17	Up
	VSNL1	20740	3.176	0.526	0.166	-0.291	0.17	Up
	LY96	11899	3.167	0.374	0.118	-0.167	0.314	Up
	MT1B	12789	3.165	0.472	0.149	-0.084	0.314	Up
	PHACTR2	14906	3.163	0.262	0.083	-0.179	0.314	Up
	SPRY2	18483	3.161	0.451	0.143	0.03	0.314	Up
	KLF6	9208	3.155	0.247	0.078	-0.137	0.314	Up
	EFNB1	5377	3.151	0.35	0.111	-0.149	0.314	Up
	CPZ	4139	3.146	0.386	0.123	-0.318	0.314	Up
	PYGO1	16043	3.145	0.266	0.085	-0.387	0.314	Up
	THBS1	19279	3.135	0.392	0.125	-0.537	0.314	Up
	SPRY1	18482	3.134	0.42	0.134	-0.101	0.314	Up
	ADAMTS1	269	3.132	0.472	0.151	-0.116	0.314	Up
	ANGPT2	630	3.131	0.399	0.127	-0.908	0.314	Up
	RHOQ	16543	3.13	0.226	0.072	-0.081	0.314	Up
	CAV2	2944	3.129	0.246	0.079	0.088	0.314	Up
	PCSK7	14699	3.127	0.178	0.057	-0.261	0.314	Up
	CCDC82	3102	3.121	0.376	0.12	-0.117	0.314	Up
	PLAC9	15124	3.115	0.352	0.113	-0.075	0.314	Up
	MSN	12772	3.106	0.358	0.115	-0.204	0.314	Up
	CYP2U1	4503	3.103	0.276	0.089	0.001	0.314	Up
	ANKRD35	695	3.102	0.582	0.188	-0.058	0.314	Up
	METRNL	12309	3.096	0.324	0.105	-0.84	0.314	Up
	MFGE8	12350	3.094	0.54	0.175	-0.29	0.314	Up
	GAS6	6948	3.094	0.378	0.122	-0.256	0.314	Up
	CFI	3568	3.09	0.381	0.123	-0.024	0.314	Up
	DCLK2	4629	3.089	0.254	0.082	-0.31	0.314	Up
	NEFM	13353	3.085	0.26	0.084	-0.501	0.314	Up
	RGS2	16502	3.081	0.525	0.171	-0.07	0.314	Up
	ROCK2	16736	3.081	0.244	0.079	-0.26	0.314	Up
	HYMAI	8289	3.08	0.372	0.121	-0.067	0.314	Up
	VMP1	20685	3.08	0.39	0.127	-0.762	0.314	Up
	F13A1	5783	3.078	0.377	0.122	-0.422	0.314	Up
	HOXA4	8090	3.077	0.276	0.09	0	0.314	Up
	STK17B	18691	3.073	0.287	0.093	-0.015	0.314	Up
	LOC401097	11164	3.063	0.204	0.067	-0.413	0.314	Up
	ARRDC3	1046	3.061	0.364	0.119	-0.104	0.314	Up
	LOC100128905	9881	3.061	0.117	0.038	-0.361	0.314	Up
	S100A4	17033	3.06	0.435	0.142	-0.445	0.314	Up
	TNFSF11	19742	3.06	0.236	0.077	-0.395	0.314	Up
	HOXA3	8089	3.059	0.474	0.155	0.036	0.314	Up
	RNF122	16639	3.054	0.312	0.102	-0.292	0.563	Up
	H19	7663	3.053	0.554	0.182	-0.132	0.563	Up
	NRP2	13711	3.053	0.206	0.068	-0.734	0.563	Up
	FMOD	6645	3.052	0.557	0.183	-0.081	0.563	Up
	GABARAPL1	6854	3.051	0.296	0.097	-0.055	0.563	Up
	MMP7	12547	3.051	1.016	0.333	-0.268	0.563	Up
	WTIP	20938	3.05	0.378	0.124	-0.291	0.563	Up
	TSHZ2	20085	3.046	0.333	0.109	0.049	0.563	Up
	ACTBL2	204	3.042	0.329	0.108	-0.226	0.563	Up
	SCN3B	17192	3.041	0.412	0.136	-0.12	0.563	Up
	SULF2	18775	3.041	0.538	0.177	-0.706	0.563	Up
	DNAJB4	5017	3.041	0.28	0.092	-0.486	0.563	Up
	BACE2	1364	3.04	0.55	0.181	-0.229	0.563	Up
	FSCN1	6765	3.039	0.455	0.15	-0.468	0.563	Up
	PRKD3	15662	3.038	0.344	0.113	-0.169	0.563	Up
	GOLIM4	7293	3.037	0.313	0.103	-0.347	0.563	Up
	PHLDA3	14948	3.037	0.321	0.106	-0.169	0.563	Up
	TWSG1	20280	3.037	0.294	0.097	-0.87	0.563	Up
	RASL11B	16267	3.036	0.459	0.151	-0.413	0.563	Up
	F3	5790	3.032	0.576	0.19	-0.179	0.563	Up
	COL4A1	3984	3.03	0.396	0.131	-0.48	0.563	Up
	CAV1	2943	3.029	0.453	0.15	0.049	0.563	Up
	VEGFB	20656	3.024	0.241	0.08	-0.19	0.563	Up
	ARSE	1052	3.018	0.281	0.093	-0.845	0.563	Up
	PLAU	15129	3.018	0.549	0.182	-0.879	0.563	Up
	BCAT1	1431	3.014	0.326	0.108	-0.869	0.563	Up
	QKI	16054	3.013	0.225	0.075	-0.178	0.563	Up
	SYDE1	18841	3.006	0.157	0.052	-0.202	0.563	Up
	FNDC3B	6657	3.004	0.271	0.09	-0.358	0.563	Up
	MAP7D3	12072	3.002	0.203	0.068	-0.056	0.563	Up
	CSRP2	4277	3.001	0.425	0.142	-0.199	0.563	Up
	OLFML2A	13916	3	0.239	0.08	-0.733	0.563	Up
	MOXD1	12603	3	0.46	0.153	-0.031	0.563	Up
	CDKL5	3408	2.999	0.332	0.111	-0.403	0.563	Up
	LATS2	9526	2.998	0.213	0.071	-0.198	0.563	Up
	CCDC3	3053	2.995	0.465	0.155	0.026	0.563	Up
	DAPK3	4570	2.995	0.254	0.085	-0.967	0.563	Up
	CDK6	3399	2.99	0.497	0.166	-0.178	0.563	Up
	DOCK4	5087	2.99	0.299	0.1	-0.416	0.563	Up
	ADPRH	346	2.988	0.3	0.1	-0.044	0.563	Up
	MMD	12522	2.986	0.371	0.124	-0.108	0.563	Up
	RFPL1-AS1	16453	2.982	0.235	0.079	-0.284	0.563	Up
	TGFBR1	19248	2.981	0.275	0.092	-0.496	0.563	Up
	LPHN2	11700	2.977	0.225	0.075	-0.073	0.563	Up
	LOC401164	11168	2.976	0.233	0.078	-0.373	0.563	Up
	CLDN11	3758	2.973	0.544	0.183	0.032	0.563	Up
	LAMC1	9496	2.968	0.378	0.127	-0.419	0.563	Up
	IGFBP6	8408	2.964	0.395	0.133	-0.062	0.563	Up
	MME	12524	2.964	0.363	0.122	0.14	0.563	Up
	LRRC15	11756	2.957	0.71	0.24	-1.313	0.563	Up
	S100A2	17031	2.957	0.715	0.242	-0.381	0.563	Up
	GULP1	7638	2.953	0.304	0.103	-0.055	0.563	Up
	ZNF521	21525	2.953	0.403	0.136	-0.31	0.563	Up
	TMEM119	19459	2.949	0.474	0.161	-0.23	0.563	Up
	NAMPT	13056	2.948	0.385	0.131	-0.251	0.563	Up
	KDELC1	8967	2.948	0.29	0.098	-0.581	0.563	Up
	LOC100129397	9942	2.947	0.229	0.078	-0.564	0.563	Up
	FOXL1	6705	2.945	0.335	0.114	-0.364	0.563	Up
	GUCY1B3	7630	2.944	0.212	0.072	-0.481	0.563	Up
	KIAA0408	9027	2.939	0.249	0.085	0.064	0.563	Up
	CILP	3711	2.938	0.837	0.285	-0.46	0.563	Up
	GLIPR1	7153	2.936	0.24	0.082	-0.235	0.563	Up
	NRP1	13710	2.936	0.283	0.097	-0.147	0.563	Up
	PDLIM2	14773	2.936	0.153	0.052	-0.527	0.563	Up
	FLJ42709	6570	2.933	0.268	0.092	-0.16	0.758	Up
	LEPREL1	9608	2.933	0.457	0.156	-0.136	0.758	Up
	A2M	5	2.932	0.436	0.149	-0.111	0.758	Up
	CDKL1	3404	2.929	0.221	0.075	-0.187	0.758	Up
	ADM	336	2.928	0.599	0.204	-0.298	0.758	Up
	FLJ41170	6550	2.928	0.177	0.06	-0.191	0.758	Up
	EDN1	5334	2.926	0.473	0.161	-0.094	0.758	Up
	AFAP1L1	370	2.925	0.271	0.092	-0.286	0.758	Up
	TMEM217	19572	2.924	0.32	0.11	-0.785	0.758	Up
	CARD6	2898	2.92	0.326	0.111	-0.051	0.758	Up
	CAPZB	2891	2.92	0.136	0.047	-0.428	0.758	Up
	ACTB	203	2.919	0.194	0.067	-0.658	0.758	Up
	ADC	301	2.917	0.258	0.089	-0.516	0.758	Up
	BACE1	1363	2.915	0.239	0.082	-0.442	0.758	Up
	TWIST1	20277	2.915	0.278	0.095	-0.177	0.758	Up
	EPB41L2	5587	2.914	0.3	0.103	-0.065	0.758	Up
	PAX1	14570	2.912	0.458	0.157	-0.609	0.758	Up
	FZD1	6829	2.909	0.386	0.133	-0.27	0.758	Up
	GPNMB	7352	2.908	0.261	0.09	-0.201	0.758	Up
	RAB3IL1	16119	2.907	0.236	0.081	-0.448	0.758	Up
	ADD3	321	2.907	0.483	0.166	-0.042	0.758	Up
	HSPA12B	8218	2.906	0.354	0.122	-0.137	0.758	Up
	ICAM4	8303	2.904	0.21	0.072	-0.194	0.758	Up
	F2RL1	5787	2.904	0.336	0.116	-0.081	0.758	Up
	GLI2	7150	2.903	0.135	0.046	-0.306	0.758	Up
	LOC100134240	10340	2.901	0.377	0.13	-1.111	0.758	Up
	NINJ2	13462	2.9	0.38	0.131	-0.502	0.758	Up
	ANXA2P3	760	2.9	0.347	0.12	-0.369	0.758	Up
	PITX2	15059	2.898	0.324	0.112	-0.655	0.758	Up
	P4HA2	14435	2.894	0.268	0.092	-0.761	0.758	Up
	ODZ4	13894	2.894	0.256	0.089	-0.502	0.758	Up
	ANKRD37	700	2.892	0.334	0.115	-0.398	0.758	Up
	GPX7	7473	2.891	0.312	0.108	-0.39	0.758	Up
	ROBO1	16731	2.888	0.219	0.076	-0.466	0.758	Up
	CSDC2	4233	2.886	0.199	0.069	-0.411	0.758	Up
	FOS	6675	2.882	0.632	0.219	0.091	0.758	Up
	MFAP2	12344	2.878	0.488	0.169	-1.208	0.758	Up
	EBF1	5293	2.877	0.236	0.082	0.028	0.758	Up
	AASS	27	2.876	0.275	0.096	-0.215	0.758	Up
	ST5	18615	2.872	0.264	0.092	-0.464	0.758	Up
	FKBP7	6417	2.868	0.317	0.111	-0.451	0.758	Up
	LOC645166	11387	2.867	0.353	0.123	-0.41	0.758	Up
	PDE1B	14728	2.863	0.195	0.068	0.051	0.758	Up
	MMP23B	12540	2.863	0.413	0.144	-0.174	0.758	Up
	LOC100130776	10099	2.861	0.198	0.069	-0.272	0.758	Up
	RAB7B	16137	2.858	0.446	0.156	-0.28	0.758	Up
	CSRP1	4276	2.857	0.23	0.081	-0.023	0.758	Up
	TGFBI	19247	2.856	0.44	0.154	-0.922	0.758	Up
	C1QTNF6	2126	2.856	0.223	0.078	-0.949	0.758	Up
	STON1	18717	2.856	0.327	0.115	-0.256	0.758	Up
	FMNL3	6637	2.854	0.151	0.053	-0.347	0.758	Up
	NOTCH3	13594	2.853	0.317	0.111	-0.306	0.758	Up
	SACS	17058	2.85	0.261	0.092	-0.087	0.758	Up
	AOC3	770	2.849	0.475	0.167	0.091	0.758	Up
	ACTN3	216	2.847	0.249	0.087	-0.426	0.758	Up
	DKFZP586K1520	4912	2.847	0.177	0.062	-0.366	0.758	Up
	FBLN1	6198	2.842	0.447	0.157	-0.276	0.758	Up
	DSEL	5181	2.841	0.345	0.121	-0.355	0.758	Up
	SH3KBP1	17527	2.84	0.26	0.092	-0.122	0.758	Up
	TRO	20034	2.837	0.373	0.131	-0.537	0.758	Up
	PTH1R	15929	2.834	0.109	0.038	-0.089	0.758	Up
	EGR3	5398	2.834	0.59	0.208	-0.142	0.758	Up
	SERPINE1	17397	2.831	0.232	0.082	-0.262	0.758	Up
	PLOD2	15209	2.83	0.439	0.155	-0.523	0.758	Up
	TMEM158	19502	2.827	0.518	0.183	-0.637	0.758	Up
	ANXA2	758	2.827	0.342	0.121	-0.183	0.758	Up
	FMO2	6639	2.827	0.701	0.248	0.065	0.758	Up
	LRCH1	11716	2.825	0.154	0.055	-0.391	0.758	Up
	DPYSL2	5149	2.823	0.33	0.117	-0.103	0.758	Up
	MMP3	12546	2.822	0.637	0.226	-0.474	1.096	Up
	HOXA7	8093	2.821	0.588	0.209	-0.047	1.096	Up
	MT1A	12788	2.821	0.366	0.13	-0.025	1.096	Up
	ROBO3	16733	2.819	0.203	0.072	-0.017	1.096	Up
	NDEL1	13279	2.819	0.182	0.065	-0.376	1.096	Up
	KRT17	9319	2.817	0.962	0.342	-0.11	1.096	Up
	NCKAP5L	13137	2.816	0.121	0.043	-0.314	1.096	Up
	RCAN2	16364	2.815	0.252	0.089	-0.029	1.096	Up
	LRRN4CL	11831	2.811	0.323	0.115	0.045	1.096	Up
	LOC283867	10834	2.809	0.42	0.15	-0.641	1.096	Up
	DOCK6	5089	2.808	0.261	0.093	-0.311	1.096	Up
	AKT3	502	2.806	0.356	0.127	-0.191	1.096	Up
	TNFRSF12A	19726	2.806	0.458	0.163	-0.486	1.096	Up
	C13orf33	1846	2.804	0.45	0.16	-0.16	1.096	Up
	CAST	2934	2.797	0.235	0.084	-0.119	1.096	Up
	PRICKLE2	15628	2.797	0.357	0.128	-0.2	1.096	Up
	RNF145	16655	2.796	0.264	0.094	-0.199	1.096	Up
	TMEM132E	19476	2.794	0.315	0.113	-0.288	1.096	Up
	ZFP36L1	21192	2.792	0.337	0.121	-0.115	1.096	Up
	MYO5A	12981	2.789	0.244	0.087	-0.7	1.096	Up
	PTPRG	15975	2.786	0.146	0.052	-0.242	1.096	Up
	CSDA	4232	2.785	0.476	0.171	-0.224	1.096	Up
	TNFRSF1A	19733	2.782	0.212	0.076	-0.514	1.096	Up
	CDC14B	3306	2.78	0.168	0.061	-0.058	1.096	Up
	MOBKL2B	12566	2.779	0.246	0.089	-0.071	1.096	Up
	ZNF532	21533	2.774	0.278	0.1	-0.32	1.096	Up
	DPP4	5126	2.773	0.401	0.145	-0.356	1.096	Up
	C8orf4	2639	2.773	0.74	0.267	-0.606	1.096	Up
	TBX5	19077	2.77	0.158	0.057	-0.396	1.096	Up
	HS3ST3A1	8166	2.77	0.168	0.061	-0.588	1.096	Up
	ANO6	739	2.769	0.143	0.052	-0.114	1.096	Up
	PECAM1	14810	2.767	0.277	0.1	0.152	1.096	Up
	TGFB3	19246	2.767	0.451	0.163	-0.493	1.096	Up
	CNTNAP3	3940	2.765	0.372	0.135	0.018	1.096	Up
	C1QTNF1	2121	2.764	0.242	0.088	-0.264	1.096	Up
	C1QTNF7	2127	2.762	0.206	0.075	-0.115	1.096	Up
	DIO2	4879	2.76	0.267	0.097	-0.293	1.096	Up
	EYA2	5772	2.759	0.487	0.177	-0.237	1.096	Up
	MFAP4	12347	2.759	0.732	0.265	-0.008	1.096	Up
	HAS2	7710	2.756	0.147	0.053	-0.344	1.096	Up
	MYO1E	12975	2.755	0.283	0.103	-0.35	1.096	Up
	CCDC36	3057	2.754	0.198	0.072	-0.341	1.096	Up
	HOXA9	8094	2.75	0.338	0.123	-0.116	1.096	Up
	UST	20599	2.748	0.256	0.093	-0.254	1.096	Up
	FHAD1	6379	2.748	0.13	0.047	-0.176	1.096	Up
	SCN2B	17190	2.746	0.209	0.076	-0.21	1.096	Up
	NT5E	13747	2.741	0.263	0.096	-0.252	1.096	Up
	SNAI1	18132	2.74	0.312	0.114	-0.499	1.096	Up
	CORIN	4049	2.74	0.261	0.095	-0.687	1.096	Up
	ATP11B	1188	2.74	0.309	0.113	-0.311	1.096	Up
	ST3GAL2	18610	2.74	0.226	0.082	-0.184	1.096	Up
	KRT5	9347	2.738	0.864	0.316	-0.065	1.096	Up
	NKX3-2	13503	2.735	0.38	0.139	-1.129	1.096	Up
	ACOT9	167	2.734	0.254	0.093	-0.21	1.096	Up
	S1PR2	17047	2.733	0.255	0.093	-0.046	1.096	Up
	DRD4	5161	2.731	0.396	0.145	-1.028	1.096	Up
	BHMT2	1509	2.731	0.235	0.086	-0.062	1.096	Up
	ETHE1	5713	2.729	0.244	0.09	-0.445	1.096	Up
	PARP4	14551	2.729	0.164	0.06	-0.303	1.096	Up
	GJC1	7126	2.729	0.379	0.139	-0.579	1.096	Up
	PRELP	15614	2.727	0.108	0.04	0.059	1.096	Up
	RALB	16195	2.726	0.245	0.09	-0.5	1.096	Up
	MT1H	12794	2.724	0.307	0.113	-0.12	1.096	Up
	CH25H	3585	2.724	0.468	0.172	0.017	1.096	Up
	KRT14	9315	2.723	0.986	0.362	-0.095	1.096	Up
	CHRNA7	3667	2.723	0.22	0.081	-0.365	1.096	Up
	ANXA8L2	766	2.72	0.931	0.342	-0.288	1.096	Up
	GOLGA8E	7289	2.719	0.252	0.093	-0.18	1.096	Up
	SERPINE2	17398	2.718	0.401	0.148	-0.396	1.096	Up
	KRT16P2	9318	2.716	0.87	0.32	-0.032	1.096	Up
	C1orf54	2211	2.715	0.239	0.088	-0.136	1.096	Up
	CCNO	3179	2.713	0.831	0.306	-0.487	1.096	Up
	CDKN1C	3411	2.712	0.4	0.148	-0.045	1.096	Up
	HSD17B11	8182	2.712	0.32	0.118	-0.031	1.096	Up
	SLC16A7	17695	2.708	0.18	0.066	0.057	1.642	Up
	RPS6KA3	16898	2.708	0.268	0.099	0.032	1.642	Up
	COL14A1	3966	2.708	0.443	0.164	-0.092	1.642	Up
	NEDD9	13350	2.708	0.294	0.109	-0.244	1.642	Up
	ARHGEF4	964	2.705	0.234	0.086	-0.148	1.642	Up
	KANK4	8820	2.701	0.595	0.22	-0.612	1.642	Up
	FILIP1L	6399	2.699	0.208	0.077	-0.448	1.642	Up
	GSTP1	7578	2.698	0.523	0.194	-0.051	1.642	Up
	MEF2A	12269	2.696	0.263	0.098	-0.243	1.642	Up
	LRP12	11738	2.692	0.316	0.118	-0.571	1.642	Up
	PCDHGA8	14652	2.691	0.196	0.073	-0.136	1.642	Up
	IQCJ-SCHIP1	8647	2.691	0.291	0.108	-0.112	1.642	Up
	PID1	14982	2.691	0.371	0.138	0.003	1.642	Up
	MECOM	12236	2.689	0.209	0.078	0	1.642	Up
	CTIF	4326	2.687	0.292	0.109	-0.197	1.642	Up
	ITGB6	8736	2.686	0.538	0.2	-0.264	1.642	Up
	CYLD	4469	2.686	0.215	0.08	0.056	1.642	Up
	KLF9	9211	2.683	0.361	0.134	-0.149	1.642	Up
	PDE7B	14746	2.682	0.224	0.083	-0.149	1.642	Up
	ZNF880	21783	2.681	0.214	0.08	-0.351	1.642	Up
	TNC	19710	2.68	0.58	0.216	-0.317	1.642	Up
	FOSL2	6678	2.676	0.403	0.151	-0.572	1.642	Up
	SGCB	17469	2.675	0.254	0.095	-0.398	1.642	Up
	MAFB	11955	2.675	0.294	0.11	-0.196	1.642	Up
	ZNF699	21663	2.674	0.137	0.051	-0.141	1.642	Up
	LOC100505806	10454	2.673	0.425	0.159	-0.422	1.642	Up
	KLF10	9196	2.672	0.316	0.118	-0.162	1.642	Up
	GOLGA6L10	7281	2.671	0.306	0.114	-0.528	1.642	Up
	GRID1	7502	2.669	0.106	0.04	0.021	1.642	Up
	CDHR2	3370	2.668	0.224	0.084	-0.565	1.642	Up
	SLC38A2	17891	2.667	0.235	0.088	-0.101	1.642	Up
	EMX2	5537	2.667	0.217	0.081	-0.141	1.642	Up
	NOTCH4	13595	2.666	0.308	0.116	-0.008	1.642	Up
	RCBTB2	16367	2.666	0.225	0.085	0.07	1.642	Up
	ODZ2	13892	2.664	0.525	0.197	-0.176	1.642	Up
	LOC728061	11506	2.661	0.381	0.143	-0.493	1.642	Up
	NRN1	13708	2.661	0.332	0.125	-0.239	1.642	Up
	SPATA9	18385	2.661	0.132	0.05	-0.328	1.642	Up
	MRAS	12639	2.659	0.384	0.144	0.067	1.642	Up
	PTPN14	15954	2.659	0.362	0.136	-0.272	1.642	Up
	JUN	8810	2.657	0.413	0.156	0.082	1.642	Up
	RORA	16745	2.657	0.238	0.09	-0.203	1.642	Up
	CILP2	3712	2.656	0.478	0.18	-0.848	1.642	Up
	VDR	20654	2.653	0.293	0.11	-0.394	1.642	Up
	TNFAIP8	19716	2.647	0.272	0.103	-0.062	1.642	Up
	CDH2	3356	2.647	0.485	0.183	-1.018	1.642	Up
	RASD1	16251	2.643	0.56	0.212	-0.016	1.642	Up
	UBE2Q2P1	20373	2.636	0.239	0.091	-0.105	1.642	Up
	SMAD9	18062	2.636	0.162	0.062	0.083	1.642	Up
	XYLT1	20996	2.634	0.23	0.087	-0.308	1.642	Up
	DNAJC18	5032	2.634	0.179	0.068	-0.068	1.642	Up
	LOC400464	11131	2.63	0.194	0.074	-0.094	1.642	Up
	PER1	14824	2.628	0.349	0.133	-0.083	1.642	Up
	RUNX1	16998	2.626	0.294	0.112	-0.723	1.642	Up
	FAM20C	6011	2.625	0.328	0.125	-0.096	1.642	Up
	LARP6	9517	2.625	0.335	0.128	-0.188	1.642	Up
	PURG	16006	2.623	0.128	0.049	-0.404	1.642	Up
	FABP5	5805	2.621	0.431	0.164	-0.037	1.642	Up
	C13orf15	1837	2.618	0.314	0.12	-0.081	1.642	Up
	ADAMTSL2	289	2.617	0.271	0.104	-0.975	1.642	Up
	EHD3	5404	2.617	0.197	0.075	-0.329	1.642	Up
	SDC1	17226	2.615	0.448	0.171	-0.817	1.642	Up
	TSC22D3	20069	2.615	0.323	0.123	-0.164	1.642	Up
	PCNX	14684	2.615	0.23	0.088	-0.309	1.642	Up
	FAM43B	6041	2.611	0.268	0.103	-0.301	1.642	Up
	CHST12	3679	2.611	0.202	0.077	-0.136	1.642	Up
	RCN1	16374	2.61	0.314	0.12	-0.123	1.642	Up
	FAM89A	6139	2.609	0.334	0.128	0.164	1.642	Up
	CXCL2	4403	2.607	0.598	0.229	0.08	1.642	Up
	MIAT	12430	2.606	0.468	0.18	-0.516	1.642	Up
	KCNJ15	8896	2.605	0.112	0.043	-0.733	1.642	Up
	NPHP3	13626	2.603	0.203	0.078	-0.306	2.4	Up
	LOC100190939	10363	2.601	0.347	0.133	-0.197	2.4	Up
	IFI16	8335	2.599	0.324	0.124	-0.151	2.4	Up
	EMILIN2	5521	2.598	0.335	0.129	-0.133	2.4	Up
	CPE	4098	2.598	0.525	0.202	-0.193	2.4	Up
	LOC100130000	10005	2.597	0.668	0.257	-0.297	2.4	Up
	IL4R	8527	2.594	0.245	0.095	-0.073	2.4	Up
	COX7A1	4079	2.593	0.459	0.177	-0.187	2.4	Up
	ZCCHC11	21121	2.592	0.216	0.083	-0.133	2.4	Up
	C6orf145	2533	2.59	0.301	0.116	-0.088	2.4	Up
	PLAGL1	15126	2.589	0.212	0.082	-0.002	2.4	Up
	AFAP1	368	2.589	0.186	0.072	-0.5	2.4	Up
	CSPG4	4268	2.588	0.339	0.131	-0.52	2.4	Up
	CD99P1	3300	2.588	0.212	0.082	-0.895	2.4	Up
	ANKS6	729	2.587	0.417	0.161	-0.067	2.4	Up
	UBTD2	20414	2.587	0.217	0.084	-1.039	2.4	Up
	MAGEH1	11990	2.585	0.302	0.117	-0.225	2.4	Up
	TP53I3	19830	2.585	0.279	0.108	-0.1	2.4	Up
	CHST11	3678	2.585	0.264	0.102	-0.649	2.4	Up
	ARHGAP10	910	2.583	0.274	0.106	-0.257	2.4	Up
	GOPC	7300	2.58	0.189	0.073	-0.453	2.4	Up
	C9orf3	2716	2.58	0.181	0.07	-0.525	2.4	Up
	KATNAL1	8830	2.579	0.244	0.095	-0.407	2.4	Up
	BACH1	1365	2.579	0.163	0.063	-0.239	2.4	Up
	LBH	9529	2.579	0.169	0.065	-0.365	2.4	Up
	IGDCC4	8393	2.579	0.295	0.114	-0.142	2.4	Up
	TTC23	20157	2.579	0.239	0.093	-0.199	2.4	Up
	HOOK3	8078	2.578	0.241	0.094	-0.239	2.4	Up
	ENTPD1	5570	2.577	0.201	0.078	-0.179	2.4	Up
	OLFML1	13915	2.577	0.176	0.068	-0.238	2.4	Up
	LMNA	9731	2.576	0.216	0.084	-0.356	2.4	Up
	MYH9	12944	2.576	0.208	0.081	-0.363	2.4	Up
	HIVEP2	7964	2.576	0.283	0.11	-0.46	2.4	Up
	PAPPA	14516	2.575	0.292	0.114	-0.806	2.4	Up
	FHOD3	6387	2.571	0.404	0.157	-0.342	2.4	Up
	CLEC3B	3797	2.568	0.378	0.147	-0.009	2.4	Up
	ADCY7	314	2.567	0.273	0.106	-0.502	2.4	Up
	TGFBR2	19249	2.563	0.296	0.115	0.134	2.4	Up
	IL11	8451	2.56	0.23	0.09	-1.293	2.4	Up
	AREG	890	2.56	0.815	0.318	-0.133	2.4	Up
	WDR63	20837	2.556	0.172	0.067	-0.011	2.4	Up
	BHLHE22	1504	2.555	0.35	0.137	0.008	2.4	Up
	ASNS	1113	2.554	0.301	0.118	-0.498	2.4	Up
	GALNTL2	6919	2.554	0.386	0.151	-0.12	2.4	Up
	WIPF1	20892	2.549	0.207	0.081	-0.171	2.4	Up
	STX2	18746	2.549	0.298	0.117	-0.361	2.4	Up
	MT2A	12799	2.548	0.396	0.155	-0.074	2.4	Up
	DUSP6	5238	2.548	0.383	0.151	0.042	2.4	Up
	ZNF438	21469	2.546	0.185	0.073	-0.237	2.4	Up
	AFAP1L2	371	2.544	0.332	0.131	-0.214	2.4	Up
	BNIP3L	1566	2.543	0.235	0.093	-0.62	2.4	Up
	NPC2	13617	2.54	0.277	0.109	-0.113	2.4	Up
	GABRB2	6868	2.54	0.156	0.062	-0.559	2.4	Up
	PRR5L	15759	2.532	0.228	0.09	-0.815	2.4	Up
	PCDHB14	14634	2.531	0.353	0.139	-0.217	2.4	Up
	FOXN3	6710	2.529	0.222	0.088	-0.131	2.4	Up
	LOC100507507	10534	2.528	0.237	0.094	-0.511	2.4	Up
	LOC145694	10642	2.52	0.313	0.124	-0.698	2.4	Up
	CLIC4	3815	2.518	0.256	0.102	-0.555	2.4	Up
	UNC5B	20491	2.518	0.382	0.152	-1.797	2.4	Up
	CLDN5	3774	2.517	0.411	0.163	0.084	2.4	Up
	LOC653075	11484	2.51	0.312	0.124	-0.04	2.4	Up
	CPNE8	4116	2.51	0.187	0.075	-0.029	2.4	Up
	TFPI	19235	2.508	0.283	0.113	0.056	2.4	Up
	ERMN	5670	2.504	0.16	0.064	-0.37	3.164	Up
	VCL	20646	2.503	0.247	0.099	-0.251	3.164	Up
	PCDHB16	14636	2.503	0.375	0.15	-0.069	3.164	Up
	ARHGAP31	929	2.502	0.147	0.059	-0.345	3.164	Up
	PPP3CC	15533	2.501	0.196	0.079	-0.376	3.164	Up
	TNAP	19709	2.501	0.157	0.063	0.042	3.164	Up
	KRT42P	9346	2.499	0.33	0.132	-0.14	3.164	Up
	C3orf64	2427	2.499	0.143	0.057	-0.295	3.164	Up
	TSPAN2	20107	2.497	0.179	0.072	-0.197	3.164	Up
	GLG1	7148	2.496	0.2	0.08	-0.237	3.164	Up
	PLEKHG1	15175	2.495	0.248	0.099	-0.09	3.164	Up
	SYN2	18847	2.494	0.263	0.106	0.024	3.164	Up
	TMEM117	19458	2.494	0.218	0.088	-0.408	3.164	Up
	RAP2B	16225	2.493	0.171	0.069	-0.362	3.164	Up
	SLC39A13	17903	2.49	0.179	0.072	-0.532	3.164	Up
	C3orf57	2423	2.487	0.188	0.076	0.027	3.164	Up
	ZSWIM4	21834	2.487	0.348	0.14	-0.271	3.164	Up
	PLSCR4	15219	2.487	0.301	0.121	0.031	3.164	Up
	RAPGEF2	16228	2.486	0.159	0.064	-0.042	3.164	Up
	CYP27C1	4488	2.484	0.375	0.151	-0.495	3.164	Up
	TBC1D2	19021	2.484	0.243	0.098	-0.526	3.164	Up
	ARSB	1050	2.483	0.171	0.069	-0.682	3.164	Up
	NIPAL4	13470	2.483	0.338	0.136	-0.739	3.164	Up
	BTBD19	1641	2.482	0.114	0.046	-0.895	3.164	Up
	ZBTB1	21060	2.481	0.201	0.081	-0.639	3.164	Up
	FLRT2	6623	2.481	0.17	0.068	-0.158	3.164	Up
	PDGFA	14750	2.481	0.22	0.089	-0.197	3.164	Up
	2010-09-01	17341	2.478	0.272	0.11	-0.219	3.164	Up
	PTGIS	15923	2.473	0.4	0.162	0.069	3.164	Up
	PABPC4L	14448	2.472	0.228	0.092	-0.098	3.164	Up
	RABAC1	16144	2.47	0.19	0.077	-0.901	3.164	Up
	CTNNB1	4332	2.469	0.239	0.097	-0.329	3.164	Up
	THSD7A	19305	2.467	0.246	0.1	-0.182	3.164	Up
	VPS36	20715	2.465	0.208	0.084	-0.286	3.164	Up
	PTTG1IP	15996	2.464	0.182	0.074	-0.535	3.164	Up
	TCEAL7	19092	2.462	0.23	0.093	-0.125	3.164	Up
	CHN1	3641	2.461	0.266	0.108	-0.68	3.164	Up
	CXorf57	4437	2.461	0.262	0.106	0.071	3.164	Up
	PPP1R13L	15487	2.458	0.241	0.098	-0.456	3.164	Up
	FLJ36031	6513	2.458	0.275	0.112	-0.001	3.164	Up
	LGALS7	9627	2.458	0.605	0.246	-0.329	3.164	Up
	FYN	6827	2.456	0.313	0.127	-0.087	3.164	Up
	ZCCHC9	21137	2.455	0.126	0.051	-0.231	3.164	Up
	WDR41	20817	2.454	0.19	0.077	-0.585	3.164	Up
	SPG20	18414	2.454	0.222	0.09	-0.177	3.164	Up
	GLS	7175	2.453	0.239	0.098	-0.171	3.164	Up
	STX7	18751	2.453	0.177	0.072	-0.022	3.164	Up
	IL16	8462	2.45	0.154	0.063	-0.167	3.164	Up
	PPAP2B	15419	2.449	0.327	0.134	-0.006	3.164	Up
	STMN2	18710	2.447	0.471	0.193	-0.52	3.164	Up
	SLC20A1	17720	2.446	0.199	0.081	-1.141	3.164	Up
	ID1	8310	2.443	0.412	0.169	-0.014	3.164	Up
	PPP1R15A	15492	2.442	0.207	0.085	-0.097	3.164	Up
	MATN3	12139	2.441	0.428	0.175	-0.958	3.164	Up
	ANGPTL4	635	2.44	0.587	0.24	0.071	3.164	Up
	PGM5	14896	2.44	0.21	0.086	0.08	3.164	Up
	CCDC102A	2982	2.439	0.257	0.105	-0.239	3.164	Up
	RASGRF2	16258	2.439	0.229	0.094	-0.466	3.164	Up
	HECW2	7808	2.436	0.294	0.121	-0.428	3.164	Up
	PPAP2A	15418	2.436	0.273	0.112	0.139	3.164	Up
	ACAA2	116	2.435	0.289	0.119	-0.063	3.164	Up
	CLIP2	3820	2.435	0.163	0.067	-0.466	3.164	Up
	MYL12B	12948	2.434	0.173	0.071	-0.703	3.164	Up
	COG6	3957	2.434	0.121	0.05	-0.323	3.164	Up
	LOC100127983	9769	2.432	0.194	0.08	-0.353	3.164	Up
	LOC100128252	9801	2.432	0.378	0.156	-0.229	3.164	Up
	IL1RAP	8484	2.432	0.227	0.094	-0.35	3.164	Up
	LIX1L	9715	2.43	0.167	0.069	0.008	3.164	Up
	CRYAB	4209	2.429	0.684	0.282	0.041	3.164	Up
	LRRC8A	11813	2.429	0.191	0.079	-0.575	3.164	Up
	ZYX	21847	2.427	0.253	0.104	-0.248	3.164	Up
	FLNC	6619	2.423	0.146	0.06	-0.467	3.164	Up
	KLHL28	9240	2.421	0.196	0.081	-0.759	3.164	Up
	HOXA6	8092	2.418	0.432	0.178	-0.011	3.164	Up
	ELK3	5487	2.417	0.145	0.06	-0.425	3.164	Up
	COL11A1	3962	2.414	0.234	0.097	-1.074	3.164	Up
	LOC375196	11053	2.413	0.312	0.129	-0.423	3.164	Up
	PLTP	15221	2.412	0.304	0.126	-0.008	3.164	Up
	SIRPA	17610	2.409	0.279	0.116	0.015	3.164	Up
	OXT	14416	2.409	0.178	0.074	-0.738	3.164	Up
	LOC100129675	9969	2.408	0.207	0.086	-0.163	3.164	Up
	ADAMTS9	287	2.408	0.309	0.128	-0.026	3.164	Up
	PLA2G5	15113	2.405	0.201	0.084	-0.476	4.418	Up
	ARL15	988	2.404	0.213	0.089	-0.225	4.418	Up
	BAG2	1369	2.403	0.305	0.127	-0.884	4.418	Up
	PCDH7	14611	2.403	0.299	0.124	-0.646	4.418	Up
	GYPC	7653	2.401	0.163	0.068	0.174	4.418	Up
	TTC7A	20183	2.401	0.219	0.091	-0.232	4.418	Up
	PDE4DIP	14737	2.401	0.172	0.072	-0.28	4.418	Up
	ANXA5	763	2.4	0.221	0.092	-0.144	4.418	Up
	TNNI2	19766	2.398	0.519	0.216	0.094	4.418	Up
	MALL	12005	2.398	0.403	0.168	0.047	4.418	Up
	CCIN	3125	2.398	0.144	0.06	-0.553	4.418	Up
	WBP5	20783	2.397	0.339	0.141	-0.096	4.418	Up
	TTC28	20163	2.396	0.132	0.055	-0.321	4.418	Up
	COL17A1	3969	2.396	0.544	0.227	-0.044	4.418	Up
	CXCR7	4415	2.396	0.393	0.164	-0.845	4.418	Up
	SOCS3	18279	2.394	0.364	0.152	-0.03	4.418	Up
	SALL1	17064	2.393	0.097	0.041	-0.469	4.418	Up
	ZNF575	21570	2.392	0.168	0.07	-0.606	4.418	Up
	CALU	2839	2.391	0.266	0.111	-1.039	4.418	Up
	SGTB	17494	2.391	0.18	0.075	-0.164	4.418	Up
	CACNA1C	2785	2.391	0.184	0.077	-0.099	4.418	Up
	NAALADL1	13032	2.391	0.111	0.046	-0.106	4.418	Up
	CLEC2B	3793	2.39	0.272	0.114	-0.119	4.418	Up
	SLC38A5	17894	2.388	0.247	0.103	-1.293	4.418	Up
	PTPRB	15969	2.387	0.229	0.096	-0.029	4.418	Up
	MYL12A	12947	2.387	0.236	0.099	-0.432	4.418	Up
	CHSY3	3693	2.387	0.131	0.055	-0.621	4.418	Up
	ZNF555	21549	2.386	0.184	0.077	-0.437	4.418	Up
	PPM1K	15472	2.384	0.353	0.148	-0.725	4.418	Up
	PIWIL4	15064	2.383	0.275	0.115	-0.089	4.418	Up
	SYPL2	18871	2.382	0.155	0.065	-0.174	4.418	Up
	ADAMTS16	275	2.378	0.326	0.137	-0.575	4.418	Up
	C6orf204	2553	2.378	0.121	0.051	0.002	4.418	Up
	MAN1A1	12014	2.378	0.308	0.129	-0.11	4.418	Up
	C1orf123	2147	2.378	0.17	0.071	-0.287	4.418	Up
	EDA2R	5322	2.375	0.175	0.074	-0.129	4.418	Up
	KIAA0922	9051	2.375	0.256	0.108	-0.312	4.418	Up
	IL8	8535	2.374	0.134	0.056	-0.169	4.418	Up
	LEPREL2	9609	2.373	0.378	0.159	-0.634	4.418	Up
	PHC2	14913	2.372	0.143	0.06	-0.319	4.418	Up
	SLC35B4	17864	2.369	0.187	0.079	-0.443	4.418	Up
	PLK2	15202	2.369	0.412	0.174	-0.398	4.418	Up
	EVI2A	5728	2.368	0.282	0.119	-0.246	4.418	Up
	ADAMTS10	270	2.366	0.339	0.143	-0.333	4.418	Up
	GNPTAB	7264	2.366	0.188	0.079	-0.303	4.418	Up
	RAB24	16093	2.363	0.221	0.093	-0.593	4.418	Up
	STARD9	18662	2.362	0.134	0.057	-0.145	4.418	Up
	CNTN1	3932	2.361	0.212	0.09	-0.217	4.418	Up
	GAS7	6949	2.36	0.226	0.096	-0.144	4.418	Up
	WLS	20901	2.36	0.313	0.132	-0.297	4.418	Up
	CREB3L2	4157	2.359	0.23	0.098	-0.281	4.418	Up
	KPNA3	9293	2.359	0.156	0.066	-0.435	4.418	Up
	TBX18	19069	2.358	0.152	0.065	-0.065	4.418	Up
	MMP10	12528	2.356	0.465	0.198	-0.691	4.418	Up
	PRDM8	15603	2.355	0.17	0.072	0.045	4.418	Up
	CYP1B1	4478	2.351	0.454	0.193	-0.169	4.418	Up
	LOC100288615	10406	2.35	0.208	0.089	-0.087	4.418	Up
	B3GALTL	1332	2.35	0.237	0.101	-0.898	4.418	Up
	SLC39A14	17904	2.348	0.182	0.078	-0.752	4.418	Up
	CORO1C	4052	2.347	0.223	0.095	-0.322	4.418	Up
	LOC283392	10795	2.346	0.346	0.148	0.002	4.418	Up
	DNM1P46	5067	2.346	0.207	0.088	0.143	4.418	Up
	RAB31	16102	2.345	0.428	0.183	-0.644	4.418	Up
	ARRDC4	1047	2.344	0.31	0.132	-0.018	4.418	Up
	FLJ22536	6456	2.342	0.387	0.165	-0.358	4.418	Up
	LAMB3	9494	2.341	0.558	0.238	0.039	4.418	Up
	HEY1	7847	2.34	0.312	0.133	-0.335	4.418	Up
	PTN	15939	2.339	0.567	0.242	0.078	4.418	Up
	GNG2	7244	2.333	0.179	0.077	0.049	4.418	Up
	CYB5R3	4453	2.332	0.155	0.067	-0.407	4.418	Up
	DLX5	4962	2.332	0.329	0.141	-0.539	4.418	Up
	SLC24A3	17751	2.331	0.501	0.215	-0.652	4.418	Up
	RGL1	16479	2.331	0.272	0.117	0.101	4.418	Up
	AVPR1A	1308	2.328	0.173	0.074	-0.076	4.418	Up
	PDE2A	14730	2.328	0.317	0.136	0.227	4.418	Up
	SOX17	18311	2.328	0.306	0.131	0.103	4.418	Up
	MYH10	12931	2.328	0.194	0.084	-0.536	4.418	Up
	LOC643650	11336	2.327	0.409	0.176	-0.11	4.418	Up
	DEPDC7	4793	2.325	0.233	0.1	-1.047	4.418	Up
	ZNF423	21457	2.325	0.213	0.092	-0.26	4.418	Up
	SLC16A3	17691	2.324	0.394	0.169	-1.342	4.418	Up
	CCND2	3163	2.323	0.28	0.121	0.028	4.418	Up
	KIF26B	9152	2.322	0.155	0.067	-1.102	4.418	Up
	FHL2	6383	2.321	0.324	0.139	-0.201	4.418	Up
	TTC37	20175	2.32	0.169	0.073	-0.315	4.418	Up
	LOR	11679	2.32	0.137	0.059	-0.092	4.418	Up
	CUBN	4369	2.319	0.082	0.035	-0.034	4.418	Up
	ATP10A	1184	2.317	0.189	0.082	-0.752	4.418	Up
	COL13A1	3965	2.316	0.308	0.133	-0.555	4.418	Up
	CAMK2N1	2848	2.316	0.461	0.199	-0.354	4.418	Up
	HAPLN3	7702	2.315	0.53	0.229	-0.332	4.418	Up
	MPZL3	12635	2.315	0.179	0.077	-0.337	4.418	Up
	C5orf46	2497	2.313	0.32	0.138	-0.783	4.418	Up
	DOCK5	5088	2.312	0.21	0.091	-0.756	4.418	Up
	LOC283143	10787	2.312	0.113	0.049	-0.289	4.418	Up
	RAI14	16192	2.31	0.251	0.109	-1.22	4.418	Up
	SDPR	17247	2.309	0.373	0.161	0.196	4.418	Up
	GOLGA8A	7288	2.308	0.249	0.108	-0.04	4.418	Up
	FAM49A	6054	2.308	0.233	0.101	-0.021	4.418	Up

## Sheet: Add. Table 6
	Add. Table 5: Statistically over-represented annotation terms, according to DAVID, of differently expressed genes between metabolic cluster Mc1 and Mc2
	Annotation Cluster 1		Enrichment Score: 12.55	Count	P_Value	Benjamini
		SP_PIR_KEYWORDS	signal	139	3.6e-19	1.4e-16
		UP_SEQ_FEATURE	signal peptide	139	6.3e-19	9e-16
		GOTERM_CC_FAT	extracellular region part	71	1.6e-18	4e-16
		SP_PIR_KEYWORDS	Secreted	83	6.4e-14	1.3e-11
		GOTERM_CC_FAT	extracellular region	99	6.7e-14	8.3e-12
		SP_PIR_KEYWORDS	disulfide bond	113	5.5e-12	7.3e-10
		UP_SEQ_FEATURE	disulfide bond	109	2.3e-11	1.7e-08
		GOTERM_CC_FAT	extracellular space	43	7.1e-09	3.5e-07
		SP_PIR_KEYWORDS	glycoprotein	137	1.3e-08	1e-06
		UP_SEQ_FEATURE	glycosylation site:N-linked (GlcNAc...)	129	1.7e-07	8.4e-05
	Annotation Cluster 2		Enrichment Score: 10.65	Count	P_Value	Benjamini
		GOTERM_CC_FAT	extracellular region part	71	1.6e-18	4e-16
		GOTERM_CC_FAT	extracellular matrix	34	4.4e-12	3.7e-10
		SP_PIR_KEYWORDS	extracellular matrix	26	2.7e-11	2.7e-09
		GOTERM_CC_FAT	proteinaceous extracellular matrix	31	7.3e-11	4.5e-09
		GOTERM_CC_FAT	extracellular matrix part	11	0.00039	0.0064
	Annotation Cluster 3		Enrichment Score: 8.78	Count	P_Value	Benjamini
		GOTERM_BP_FAT	cell adhesion	46	8.8e-11	9e-08
		GOTERM_BP_FAT	biological adhesion	46	9.1e-11	6.2e-08
		SP_PIR_KEYWORDS	cell adhesion	27	5.9e-07	3.9e-05
	Annotation Cluster 4		Enrichment Score: 7.45	Count	P_Value	Benjamini
		GOTERM_BP_FAT	vasculature development	25	1.6e-09	6.7e-07
		GOTERM_BP_FAT	blood vessel development	23	2.5e-08	7.5e-06
		GOTERM_BP_FAT	angiogenesis	17	1.7e-07	2.9e-05
		GOTERM_BP_FAT	blood vessel morphogenesis	20	2.2e-07	3.5e-05
	Annotation Cluster 5		Enrichment Score: 6.23	Count	P_Value	Benjamini
		GOTERM_BP_FAT	regulation of locomotion	22	1.6e-09	8.1e-07
		GOTERM_BP_FAT	regulation of cell migration	19	3.6e-08	9.3e-06
		GOTERM_BP_FAT	regulation of cell motion	19	2.8e-07	4.1e-05
		GOTERM_BP_FAT	positive regulation of locomotion	13	1.6e-06	0.0002
		GOTERM_BP_FAT	positive regulation of cell migration	11	2.6e-05	0.0023
		GOTERM_BP_FAT	positive regulation of cell motion	11	6e-05	0.0043
	Annotation Cluster 6		Enrichment Score: 6.11	Count	P_Value	Benjamini
		GOTERM_BP_FAT	regulation of response to external stimulus	23	6e-12	1.2e-08
		GOTERM_BP_FAT	regulation of inflammatory response	13	9.6e-08	2e-05
		GOTERM_BP_FAT	negative regulation of defense response	9	9.2e-07	0.00012
		GOTERM_BP_FAT	negative regulation of inflammatory response	7	5.1e-05	0.0039
		GOTERM_BP_FAT	negative regulation of response to stimulus	11	7.2e-05	0.0049
		GOTERM_BP_FAT	negative regulation of response to external stimulus	8	0.00011	0.006
	Annotation Cluster 7		Enrichment Score: 5.56	Count	P_Value	Benjamini
		GOTERM_MF_FAT	polysaccharide binding	18	8e-08	4e-05
		GOTERM_MF_FAT	pattern binding	18	8e-08	4e-05
		GOTERM_MF_FAT	glycosaminoglycan binding	17	1.2e-07	3e-05
		GOTERM_MF_FAT	heparin binding	12	2.2e-05	0.0016
		SP_PIR_KEYWORDS	heparin-binding	9	5e-05	0.0018
		GOTERM_MF_FAT	carbohydrate binding	20	0.0005	0.023
	Annotation Cluster 8		Enrichment Score: 5.22	Count	P_Value	Benjamini
		GOTERM_CC_FAT	actin cytoskeleton	22	1.2e-06	5.1e-05
		GOTERM_MF_FAT	cytoskeletal protein binding	30	4.4e-06	0.00074
		SP_PIR_KEYWORDS	actin-binding	18	1.3e-05	0.00065
		GOTERM_MF_FAT	actin binding	22	1.9e-05	0.0019
	Annotation Cluster 9		Enrichment Score: 4.96	Count	P_Value	Benjamini
		GOTERM_BP_FAT	cytoskeleton organization	27	4.4e-06	0.00047
		GOTERM_BP_FAT	actin cytoskeleton organization	18	1.1e-05	0.0011
		GOTERM_BP_FAT	actin filament-based process	18	2.6e-05	0.0024
	Annotation Cluster 10		Enrichment Score: 4.2	Count	P_Value	Benjamini
		INTERPRO	EGF-like calcium-binding	14	1.4e-07	9.1e-05
		INTERPRO	EGF-like calcium-binding, conserved site	14	1.4e-07	9.1e-05
		INTERPRO	EGF-type aspartate/asparagine hydroxylation conserved site	14	1.6e-07	5.2e-05
		SMART	EGF_CA	14	1.1e-06	0.00018
		INTERPRO	EGF	14	3.6e-06	0.00079
		INTERPRO	EGF-like, type 3	17	4.9e-06	0.00079
		SP_PIR_KEYWORDS	egf-like domain	18	5.1e-06	0.00029
		INTERPRO	EGF-like region, conserved site	21	6e-06	0.00078
		INTERPRO	EGF-like	16	3.1e-05	0.0034
		UP_SEQ_FEATURE	domain:EGF-like 1	12	3.6e-05	0.01
		UP_SEQ_FEATURE	domain:EGF-like 3; calcium-binding	7	9.6e-05	0.02
		INTERPRO	EGF calcium-binding	9	0.00015	0.013
		SMART	EGF	16	0.00024	0.019
		UP_SEQ_FEATURE	domain:EGF-like 2	9	0.00044	0.062
		UP_SEQ_FEATURE	domain:EGF-like 5; calcium-binding	6	0.00089	0.094
		UP_SEQ_FEATURE	domain:EGF-like 4	7	0.0012	0.11
		UP_SEQ_FEATURE	domain:EGF-like 6; calcium-binding	5	0.0016	0.12
		UP_SEQ_FEATURE	domain:EGF-like 4; calcium-binding	5	0.0044	0.2
		UP_SEQ_FEATURE	domain:EGF-like 2; calcium-binding	6	0.0061	0.23
		UP_SEQ_FEATURE	domain:EGF-like 7; calcium-binding	4	0.017	0.41
		UP_SEQ_FEATURE	domain:EGF-like 10; calcium-binding	3	0.028	0.5

## Sheet: Add. Table 7
	Add. Table 6: Statistically over-represented annotation terms, according to DAVID, of differently expressed genes between metabolic cluster Mc1 and Mc3
	Annotation Cluster 1		Enrichment Score: 39.49	Count	P_Value	Benjamini
		SP_PIR_KEYWORDS	signal	270	8.6e-56	3.9e-53
		UP_SEQ_FEATURE	signal peptide	270	3.1e-55	6.7e-52
		SP_PIR_KEYWORDS	extracellular matrix	77	4.2e-54	9.6e-52
		GOTERM_CC_FAT	extracellular matrix	90	3.4e-50	1.1e-47
		GOTERM_CC_FAT	proteinaceous extracellular matrix	86	5.3e-49	8.5e-47
		GOTERM_CC_FAT	extracellular region part	132	5.9e-41	6.3e-39
		SP_PIR_KEYWORDS	Secreted	166	3e-40	4.6e-38
		GOTERM_CC_FAT	extracellular region	191	1.4e-37	1.1e-35
		SP_PIR_KEYWORDS	glycoprotein	272	5.9e-33	6.7e-31
		GOTERM_CC_FAT	extracellular matrix part	42	4e-29	2.6e-27
		UP_SEQ_FEATURE	glycosylation site:N-linked (GlcNAc...)	251	8.1e-27	8.7e-24
		SP_PIR_KEYWORDS	disulfide bond	197	1.2e-25	1.1e-23
		UP_SEQ_FEATURE	disulfide bond	192	3.9e-25	2.8e-22
	Annotation Cluster 2		Enrichment Score: 29.11	Count	P_Value	Benjamini
		GOTERM_BP_FAT	cell adhesion	98	1.4e-33	3.2e-30
		GOTERM_BP_FAT	biological adhesion	98	1.6e-33	1.8e-30
		SP_PIR_KEYWORDS	cell adhesion	61	2e-22	1.5e-20
	Annotation Cluster 3		Enrichment Score: 19.86	Count	P_Value	Benjamini
		GOTERM_CC_FAT	extracellular matrix part	42	4e-29	2.6e-27
		GOTERM_CC_FAT	basement membrane	27	2.9e-18	1.6e-16
		SP_PIR_KEYWORDS	basement membrane	17	2.2e-14	9.2e-13
	Annotation Cluster 4		Enrichment Score: 17.3	Count	P_Value	Benjamini
		GOTERM_BP_FAT	extracellular matrix organization	34	2.5e-23	1.9e-20
		GOTERM_BP_FAT	extracellular structure organization	36	1.5e-18	4.7e-16
		GOTERM_BP_FAT	collagen fibril organization	14	3.4e-12	7e-10
	Annotation Cluster 5		Enrichment Score: 15.2	Count	P_Value	Benjamini
		GOTERM_BP_FAT	vasculature development	47	4.8e-21	2.7e-18
		GOTERM_BP_FAT	blood vessel development	44	5.3e-19	2.4e-16
		GOTERM_BP_FAT	blood vessel morphogenesis	34	2.7e-13	6.6e-11
		GOTERM_BP_FAT	angiogenesis	25	2.4e-10	2.8e-08
	Annotation Cluster 6		Enrichment Score: 11.76	Count	P_Value	Benjamini
		GOTERM_CC_FAT	extracellular matrix part	42	4e-29	2.6e-27
		GOTERM_MF_FAT	extracellular matrix structural constituent	28	1e-18	5.8e-16
		SP_PIR_KEYWORDS	hydroxylation	24	2.1e-17	1.3e-15
		GOTERM_CC_FAT	collagen	19	4.5e-17	2.1e-15
		SP_PIR_KEYWORDS	collagen	25	2.5e-15	1.3e-13
		INTERPRO	Collagen triple helix repeat	23	4.6e-14	5.4e-12
		SP_PIR_KEYWORDS	trimer	14	2.6e-13	9.9e-12
		SP_PIR_KEYWORDS	triple helix	14	4.5e-12	1.5e-10
		SP_PIR_KEYWORDS	hydroxylysine	14	4.5e-12	1.5e-10
		UP_SEQ_FEATURE	region of interest:Triple-helical region	12	3.8e-11	1.3e-08
		SP_PIR_KEYWORDS	hydroxyproline	14	6.5e-11	2e-09
		SP_PIR_KEYWORDS	pyroglutamic acid	9	0.0001	0.0013
		GOTERM_CC_FAT	anchoring collagen	5	0.00022	0.0029
		UP_SEQ_FEATURE	domain:VWFA 1	5	0.0015	0.057
		UP_SEQ_FEATURE	domain:VWFA 2	5	0.0019	0.067
	Annotation Cluster 7		Enrichment Score: 11.42	Count	P_Value	Benjamini
		GOTERM_BP_FAT	skeletal system development	50	5.6e-19	2.1e-16
		GOTERM_BP_FAT	bone development	21	7.2e-09	7.1e-07
		GOTERM_BP_FAT	ossification	20	1.3e-08	1.2e-06
	Annotation Cluster 8		Enrichment Score: 11.3	Count	P_Value	Benjamini
		GOTERM_BP_FAT	cell motion	55	7.4e-15	2.1e-12
		GOTERM_BP_FAT	cell migration	37	5.6e-12	9.6e-10
		GOTERM_BP_FAT	localization of cell	37	1.2e-10	1.7e-08
		GOTERM_BP_FAT	cell motility	37	1.2e-10	1.7e-08
	Annotation Cluster 9		Enrichment Score: 10.46	Count	P_Value	Benjamini
		INTERPRO	EGF-like calcium-binding, conserved site	28	7.1e-18	5.9e-15
		INTERPRO	EGF-like region, conserved site	45	7.4e-17	4.6e-14
		INTERPRO	EGF-like calcium-binding	27	8.1e-17	3.1e-14
		SP_PIR_KEYWORDS	egf-like domain	38	6.2e-16	3.8e-14
		INTERPRO	EGF-type aspartate/asparagine hydroxylation conserved site	25	1.3e-14	2.6e-12
		INTERPRO	EGF calcium-binding	22	1.6e-14	2.7e-12
		INTERPRO	EGF-like, type 3	34	1.8e-14	2.5e-12
		SMART	EGF_CA	27	7.6e-14	1.5e-11
		INTERPRO	EGF	25	6.9e-12	7.2e-10
		INTERPRO	EGF-like	31	9.3e-12	8.6e-10
		UP_SEQ_FEATURE	domain:EGF-like 3; calcium-binding	14	7e-11	2.2e-08
		UP_SEQ_FEATURE	domain:EGF-like 2; calcium-binding	16	2.6e-10	6.9e-08
		UP_SEQ_FEATURE	domain:EGF-like 1	22	2.8e-10	6.8e-08
		UP_SEQ_FEATURE	domain:EGF-like 5; calcium-binding	13	1.1e-09	2.4e-07
		UP_SEQ_FEATURE	domain:EGF-like 4; calcium-binding	12	4e-09	7.8e-07
		SMART	EGF	31	8.4e-09	8.4e-07
		UP_SEQ_FEATURE	domain:EGF-like 6; calcium-binding	9	8e-07	0.00013
		UP_SEQ_FEATURE	domain:EGF-like 4	11	1.6e-05	0.0018
		UP_SEQ_FEATURE	domain:EGF-like 2	13	2.7e-05	0.0027
		UP_SEQ_FEATURE	domain:EGF-like 3	12	2.9e-05	0.0027
		UP_SEQ_FEATURE	domain:EGF-like 7; calcium-binding	7	0.00019	0.011
	Annotation Cluster 10		Enrichment Score: 9.06	Count	P_Value	Benjamini
		UP_SEQ_FEATURE	domain:VWFC	12	1e-12	4.4e-10
		INTERPRO	von Willebrand factor, type C	13	5.1e-09	3.9e-07
		SMART	VWC	13	1.3e-07	6.4e-06

## Sheet: Add. Table 8
	Add. Table 7: Gene set enrichment analysis (GSEA) result for Gene Ontology (GO) gene sets. Metabolic cluster Mc1 was compared with Mc2 and Mc3.
	NAME	SIZE	ES	NES	NOM p-val	FDR q-val	FWER p-val	RANK AT MAX	LEADING EDGE
	COLLAGEN	23	0.781754	2.06231	0.00105374	0.00201005	0.007	2064	tags=70%, list=9%, signal=77%
	EXTRACELLULAR_MATRIX	96	0.68805	2.08947	0	0.00201105	0.005	2225	tags=49%, list=10%, signal=54%
	PROTEINACEOUS_EXTRACELLULAR_MATRIX	94	0.691475	2.10076	0	0.00251607	0.004	2225	tags=49%, list=10%, signal=54%
	EXTRACELLULAR_MATRIX_PART	55	0.728236	2.12741	0	0.00402511	0.004	2129	tags=51%, list=10%, signal=56%
	INTEGRIN_BINDING	30	0.721956	1.96855	0	0.00803074	0.027	3129	tags=63%, list=14%, signal=74%
	CELL_SUBSTRATE_ADHESION	37	0.689086	1.93365	0	0.0108705	0.042	3380	tags=57%, list=15%, signal=67%
	EXTRACELLULAR_MATRIX_STRUCTURAL_CONSTITUENT	26	0.693782	1.90117	0	0.0110363	0.055	1226	tags=46%, list=6%, signal=49%
	CELL_MATRIX_ADHESION	36	0.684301	1.91195	0	0.0111783	0.047	3380	tags=56%, list=15%, signal=66%
	CELL_MATRIX_JUNCTION	16	0.730619	1.83242	0	0.0257395	0.129	2484	tags=56%, list=11%, signal=63%
	BASEMENT_MEMBRANE	35	0.65461	1.82154	0.00100503	0.0267765	0.138	2684	tags=43%, list=12%, signal=49%
	TRANSMEMBRANE_RECEPTOR_PROTEIN_KINASE_ACTIVITY	51	0.616581	1.81147	0	0.0276248	0.154	3983	tags=49%, list=18%, signal=60%
	AXON_GUIDANCE	22	0.682418	1.78393	0	0.0323264	0.199	933	tags=27%, list=4%, signal=28%
	BASAL_LAMINA	19	0.693831	1.78974	0.00203046	0.0330136	0.19	2684	tags=42%, list=12%, signal=48%
	SKELETAL_DEVELOPMENT	99	0.584559	1.77452	0	0.0338181	0.213	2762	tags=37%, list=13%, signal=43%
	REGULATION_OF_CELL_MIGRATION	27	0.646481	1.75582	0	0.0393146	0.249	2952	tags=44%, list=14%, signal=51%
	BASOLATERAL_PLASMA_MEMBRANE	31	0.622529	1.71243	0	0.0539014	0.368	2798	tags=42%, list=13%, signal=48%
	BLOOD_COAGULATION	42	0.60097	1.72094	0	0.0542822	0.342	3903	tags=48%, list=18%, signal=58%
	ADHERENS_JUNCTION	21	0.659009	1.71615	0	0.0548903	0.361	2484	tags=48%, list=11%, signal=54%
	HEMOSTASIS	47	0.596647	1.72301	0	0.055605	0.334	3903	tags=47%, list=18%, signal=57%
	COAGULATION	43	0.595025	1.70302	0	0.0570282	0.406	3903	tags=47%, list=18%, signal=57%
	SULFURIC_ESTER_HYDROLASE_ACTIVITY	16	0.672729	1.69634	0.00102881	0.0583732	0.42	3141	tags=50%, list=14%, signal=58%
	LIPID_HOMEOSTASIS	16	0.668952	1.68244	0.00102881	0.0610656	0.479	3348	tags=44%, list=15%, signal=52%
	ANATOMICAL_STRUCTURE_FORMATION	52	0.576328	1.68436	0	0.0617597	0.469	5237	tags=52%, list=24%, signal=68%
	WOUND_HEALING	53	0.577167	1.68651	0	0.0623327	0.461	4715	tags=51%, list=22%, signal=65%
	BONE_REMODELING	28	0.6094	1.66318	0.00100301	0.0668355	0.541	3983	tags=39%, list=18%, signal=48%
	TISSUE_REMODELING	29	0.60813	1.66348	0	0.0691358	0.541	3983	tags=38%, list=18%, signal=46%
	EXTRACELLULAR_REGION_PART	322	0.529556	1.66651	0	0.0695742	0.526	4482	tags=39%, list=21%, signal=49%
	REGULATION_OF_BODY_FLUID_LEVELS	56	0.56253	1.6467	0	0.0728209	0.606	4183	tags=45%, list=19%, signal=55%
	TRANSMEMBRANE_RECEPTOR_PROTEIN_TYROSINE_KINASE_ACTIVITY	43	0.570503	1.64981	0	0.0749786	0.592	3856	tags=42%, list=18%, signal=51%
	POSITIVE_REGULATION_OF_CELL_DIFFERENTIATION	23	0.616112	1.64696	0	0.07509	0.606	2762	tags=43%, list=13%, signal=50%
	GLYCOSAMINOGLYCAN_BINDING	30	0.588964	1.63224	0.00400802	0.0805878	0.674	3108	tags=40%, list=14%, signal=47%
	HOMEOSTASIS_OF_NUMBER_OF_CELLS	19	0.616371	1.62353	0.0071066	0.0825736	0.706	1949	tags=37%, list=9%, signal=40%
	POLYSACCHARIDE_BINDING	32	0.586307	1.63264	0.00200401	0.082961	0.673	3108	tags=38%, list=14%, signal=44%
	CELL_MIGRATION	92	0.544673	1.62607	0	0.0830091	0.699	2952	tags=35%, list=14%, signal=40%
	MUSCLE_DEVELOPMENT	89	0.536879	1.61132	0	0.0831488	0.746	5238	tags=46%, list=24%, signal=60%
	RUFFLE	27	0.588465	1.61697	0	0.0839201	0.726	3309	tags=37%, list=15%, signal=44%
	TISSUE_DEVELOPMENT	135	0.530051	1.61271	0	0.0839645	0.736	5011	tags=42%, list=23%, signal=54%
	ATP_DEPENDENT_HELICASE_ACTIVITY	22	0.608529	1.619	0.00503525	0.0843984	0.72	6660	tags=68%, list=30%, signal=98%
	REGULATION_OF_CYTOSKELETON_ORGANIZATION_AND_BIOGENESIS	28	0.59146	1.61398	0.001002	0.0848517	0.733	2952	tags=36%, list=14%, signal=41%
	HEPARIN_BINDING	22	0.597851	1.60408	0.00201207	0.0870385	0.771	3108	tags=41%, list=14%, signal=48%
	ACTIN_BINDING	72	0.529061	1.59014	0	0.0880068	0.824	4089	tags=38%, list=19%, signal=46%
	CELL_CORTEX_PART	23	0.590909	1.59371	0.00301508	0.0885428	0.811	3160	tags=35%, list=14%, signal=41%
	REGULATION_OF_ORGANELLE_ORGANIZATION_AND_BIOGENESIS	37	0.565403	1.59141	0.001	0.0886256	0.821	2952	tags=32%, list=14%, signal=37%
	PROTEIN_COMPLEX_BINDING	54	0.546418	1.58496	0.001	0.088665	0.84	3232	tags=39%, list=15%, signal=46%
	REGULATION_OF_RESPONSE_TO_EXTERNAL_STIMULUS	15	0.649621	1.58218	0.00924974	0.0895374	0.846	3525	tags=53%, list=16%, signal=64%
	ANGIOGENESIS	44	0.550935	1.58558	0.001	0.0898903	0.838	5625	tags=52%, list=26%, signal=70%
	EXTRACELLULAR_REGION	423	0.505008	1.59846	0	0.0901031	0.793	4482	tags=37%, list=21%, signal=45%
	MUSCLE_CELL_DIFFERENTIATION	20	0.612065	1.59393	0.00606673	0.0903922	0.809	5130	tags=60%, list=23%, signal=78%
	INTEGRIN_COMPLEX	19	0.620039	1.59597	0.00404858	0.0908006	0.804	4500	tags=58%, list=21%, signal=73%
	ACTIN_POLYMERIZATION_AND_OR_DEPOLYMERIZATION	23	0.584551	1.57726	0.00100908	0.0923606	0.86	2848	tags=35%, list=13%, signal=40%
	NEURON_PROJECTION	19	0.608961	1.57062	0.00604839	0.0932827	0.878	5094	tags=58%, list=23%, signal=75%
	CALMODULIN_BINDING	25	0.582139	1.57124	0.00300903	0.0943823	0.876	7178	tags=64%, list=33%, signal=95%
	SODIUM_CHANNEL_ACTIVITY	16	0.619086	1.57224	0.0061287	0.0950131	0.874	1909	tags=38%, list=9%, signal=41%
	VASCULATURE_DEVELOPMENT	51	0.537863	1.56454	0.001	0.0974793	0.9	5188	tags=49%, list=24%, signal=64%
	KINASE_INHIBITOR_ACTIVITY	25	0.58538	1.56267	0.00401204	0.0978228	0.901	3734	tags=40%, list=17%, signal=48%
	ECTODERM_DEVELOPMENT	79	0.530712	1.55938	0.005	0.0989947	0.909	5011	tags=42%, list=23%, signal=54%
	PROTEIN_KINASE_INHIBITOR_ACTIVITY	24	0.586539	1.55606	0.00501505	0.100408	0.914	3734	tags=42%, list=17%, signal=50%
	ENERGY_RESERVE_METABOLIC_PROCESS	15	0.630904	1.55372	0.00821355	0.100874	0.916	5542	tags=60%, list=25%, signal=80%
	ACTIN_FILAMENT_BINDING	23	0.574706	1.55015	0.00302115	0.100889	0.925	4089	tags=48%, list=19%, signal=59%
	NEGATIVE_REGULATION_OF_DNA_BINDING	16	0.606322	1.55114	0.0112245	0.101766	0.924	4951	tags=56%, list=23%, signal=73%
	EXTRACELLULAR_STRUCTURE_ORGANIZATION_AND_BIOGENESIS	29	0.564091	1.54425	0.0261044	0.104645	0.941	2999	tags=41%, list=14%, signal=48%
	ACTIN_CYTOSKELETON	122	0.498248	1.53551	0	0.111433	0.956	3302	tags=30%, list=15%, signal=35%
	CARBOHYDRATE_BIOSYNTHETIC_PROCESS	45	0.539957	1.53687	0.003	0.111482	0.954	5302	tags=44%, list=24%, signal=59%
	ORGAN_MORPHOGENESIS	136	0.497932	1.53204	0	0.113688	0.958	6037	tags=48%, list=28%, signal=66%
	METALLOENDOPEPTIDASE_ACTIVITY	27	0.563911	1.5297	0.0130522	0.114391	0.96	5134	tags=44%, list=23%, signal=58%
	STRUCTURAL_CONSTITUENT_OF_CYTOSKELETON	55	0.528253	1.52421	0.003	0.118661	0.967	5240	tags=44%, list=24%, signal=57%
	EPIDERMIS_DEVELOPMENT	70	0.523313	1.52152	0.006	0.120497	0.968	5011	tags=40%, list=23%, signal=52%
	TRANSMEMBRANE_RECEPTOR_PROTEIN_SERINE_THREONINE_KINASE_SIGNALING_PATHWAY	47	0.526961	1.51836	0.002	0.122649	0.971	5843	tags=49%, list=27%, signal=67%
	SERINE_HYDROLASE_ACTIVITY	44	0.53246	1.50734	0.006	0.13519	0.981	2788	tags=30%, list=13%, signal=34%
	SULFUR_COMPOUND_BIOSYNTHETIC_PROCESS	16	0.597208	1.49703	0.0214724	0.141906	0.987	2772	tags=31%, list=13%, signal=36%
	PHOSPHORIC_DIESTER_HYDROLASE_ACTIVITY	39	0.528262	1.49782	0.002	0.142833	0.987	4367	tags=41%, list=20%, signal=51%
	CORTICAL_CYTOSKELETON	19	0.574351	1.49855	0.00707786	0.143855	0.985	3160	tags=32%, list=14%, signal=37%
	NEGATIVE_REGULATION_OF_BINDING	17	0.577533	1.49405	0.0152594	0.144096	0.988	4951	tags=53%, list=23%, signal=68%
	METALLOPEPTIDASE_ACTIVITY	46	0.525135	1.49962	0.001	0.144406	0.985	5789	tags=46%, list=26%, signal=62%
	MYOBLAST_DIFFERENTIATION	17	0.581807	1.4862	0.0295015	0.147879	0.99	3890	tags=47%, list=18%, signal=57%
	GROWTH_FACTOR_BINDING	32	0.530057	1.48741	0.022	0.147975	0.99	5197	tags=50%, list=24%, signal=66%
	DENDRITE	16	0.589083	1.48851	0.0162602	0.14855	0.99	4156	tags=44%, list=19%, signal=54%
	GENERATION_OF_A_SIGNAL_INVOLVED_IN_CELL_CELL_SIGNALING	27	0.561905	1.48941	0.015121	0.149033	0.99	5004	tags=44%, list=23%, signal=58%
	REGULATION_OF_INTRACELLULAR_TRANSPORT	22	0.555218	1.47975	0.0190381	0.155607	0.991	4825	tags=41%, list=22%, signal=52%
	RAS_GTPASE_ACTIVATOR_ACTIVITY	26	0.544855	1.47428	0.0130261	0.162765	0.992	6320	tags=46%, list=29%, signal=65%
	RECEPTOR_COMPLEX	56	0.510041	1.47024	0.004	0.162985	0.994	4969	tags=45%, list=23%, signal=58%
	SERINE_TYPE_PEPTIDASE_ACTIVITY	43	0.52	1.46862	0.01	0.163503	0.994	2788	tags=28%, list=13%, signal=32%
	STRUCTURAL_CONSTITUENT_OF_MUSCLE	32	0.535954	1.47089	0.00901804	0.163883	0.993	5250	tags=44%, list=24%, signal=58%
	PROTEIN_PROCESSING	45	0.514565	1.47201	0.002	0.16395	0.993	4954	tags=36%, list=23%, signal=46%
	ENDOPEPTIDASE_ACTIVITY	111	0.48321	1.46452	0	0.168128	0.994	5238	tags=35%, list=24%, signal=46%
	HELICASE_ACTIVITY	45	0.512737	1.46313	0.007	0.168693	0.995	8005	tags=62%, list=37%, signal=98%
	PROTEASE_INHIBITOR_ACTIVITY	40	0.518739	1.45838	0.005005	0.172314	0.996	681	tags=18%, list=3%, signal=18%
	REGULATION_OF_MYELOID_CELL_DIFFERENTIATION	18	0.573433	1.45912	0.023374	0.17313	0.995	1949	tags=33%, list=9%, signal=37%
	PATTERN_BINDING	38	0.513122	1.45165	0.011	0.177446	0.997	4908	tags=42%, list=22%, signal=54%
	PEPTIDASE_ACTIVITY	164	0.469847	1.45266	0	0.177735	0.997	5789	tags=37%, list=26%, signal=49%
	REGULATION_OF_SECRETION	33	0.527584	1.45321	0.012012	0.178943	0.996	5004	tags=42%, list=23%, signal=55%
	AMINE_BIOSYNTHETIC_PROCESS	15	0.586662	1.44862	0.034588	0.180958	0.997	8286	tags=80%, list=38%, signal=129%
	OXIDOREDUCTASE_ACTIVITY_ACTING_ON_NADH_OR_NADPH	25	0.53269	1.44162	0.0220884	0.192051	0.999	6672	tags=64%, list=31%, signal=92%
	NEGATIVE_REGULATION_OF_CELLULAR_COMPONENT_ORGANIZATION_AND_BIOGENESIS	26	0.52435	1.43851	0.0190381	0.19577	0.999	2745	tags=31%, list=13%, signal=35%
	POSITIVE_REGULATION_OF_TRANSCRIPTION_FROM_RNA_POLYMERASE_II_PROMOTER	57	0.490906	1.43546	0.004	0.199834	1	4266	tags=35%, list=20%, signal=43%
	TRANSPORT_VESICLE	29	0.514964	1.41807	0.0180361	0.202995	1	4937	tags=38%, list=23%, signal=49%
	REGULATION_OF_NUCLEOCYTOPLASMIC_TRANSPORT	19	0.54125	1.4151	0.0322256	0.203056	1	4825	tags=37%, list=22%, signal=47%
	DNA_HELICASE_ACTIVITY	22	0.543479	1.4325	0.0331658	0.203582	1	6302	tags=55%, list=29%, signal=77%
	ELECTRON_CARRIER_ACTIVITY	75	0.478031	1.41854	0.002	0.20401	1	5315	tags=44%, list=24%, signal=58%
	NEGATIVE_REGULATION_OF_TRANSCRIPTION_FROM_RNA_POLYMERASE_II_PROMOTER	78	0.471354	1.41648	0	0.204238	1	7409	tags=46%, list=34%, signal=70%
	KERATINOCYTE_DIFFERENTIATION	15	0.578124	1.41515	0.0462487	0.204815	1	6886	tags=53%, list=32%, signal=78%
	TUBE_DEVELOPMENT	18	0.554235	1.4104	0.0445344	0.204995	1	1962	tags=33%, list=9%, signal=37%
	COPPER_ION_BINDING	15	0.564501	1.41888	0.0323559	0.205175	1	1565	tags=27%, list=7%, signal=29%
	NUCLEOTIDE_BIOSYNTHETIC_PROCESS	19	0.543017	1.40898	0.0455927	0.205596	1	4828	tags=42%, list=22%, signal=54%
	MEMBRANE_FUSION	27	0.516342	1.41275	0.032032	0.205753	1	3927	tags=37%, list=18%, signal=45%
	TRANSFORMING_GROWTH_FACTOR_BETA_RECEPTOR_SIGNALING_PATHWAY	36	0.508623	1.42878	0.013013	0.206317	1	7420	tags=56%, list=34%, signal=84%
	PROTEIN_BINDING_BRIDGING	59	0.488632	1.41057	0.007	0.206477	1	7526	tags=46%, list=34%, signal=70%
	REGULATION_OF_CELL_DIFFERENTIATION	55	0.490128	1.41892	0.004	0.207036	1	2911	tags=29%, list=13%, signal=33%
	PROTEIN_DNA_COMPLEX_ASSEMBLY	37	0.49784	1.41113	0.0170512	0.20706	1	8969	tags=68%, list=41%, signal=114%
	CONTRACTILE_FIBER_PART	23	0.536214	1.41958	0.0331992	0.207646	1	1468	tags=26%, list=7%, signal=28%
	SERINE_TYPE_ENDOPEPTIDASE_ACTIVITY	39	0.509384	1.42677	0.019019	0.207971	1	2788	tags=28%, list=13%, signal=32%
	RESPONSE_TO_HYPOXIA	27	0.521738	1.42887	0.01002	0.208289	1	7014	tags=59%, list=32%, signal=87%
	AXONOGENESIS	43	0.504742	1.42103	0.007	0.208688	1	3671	tags=30%, list=17%, signal=36%
	ACTIN_FILAMENT	17	0.552724	1.41997	0.0514632	0.208792	1	4742	tags=35%, list=22%, signal=45%
	RNA_DEPENDENT_ATPASE_ACTIVITY	15	0.569549	1.42464	0.0483042	0.209943	1	7365	tags=73%, list=34%, signal=111%
	ENZYME_INHIBITOR_ACTIVITY	115	0.4685	1.42107	0	0.210665	1	4713	tags=34%, list=22%, signal=43%
	REGULATION_OF_ANATOMICAL_STRUCTURE_MORPHOGENESIS	23	0.534099	1.42268	0.0272177	0.211917	1	3035	tags=35%, list=14%, signal=40%
	CELL_CELL_ADHESION	81	0.478337	1.42148	0.002	0.211964	1	6050	tags=44%, list=28%, signal=61%
	CELL_PROJECTION_PART	18	0.541936	1.3966	0.040568	0.217422	1	6415	tags=56%, list=29%, signal=79%
	POSITIVE_REGULATION_OF_RNA_METABOLIC_PROCESS	102	0.45917	1.39831	0.001	0.217533	1	4266	tags=32%, list=20%, signal=40%
	ENZYME_LINKED_RECEPTOR_PROTEIN_SIGNALING_PATHWAY	135	0.450126	1.39569	0	0.217543	1	4274	tags=34%, list=20%, signal=42%
	CELL_JUNCTION	76	0.474655	1.39982	0.005	0.218319	1	6471	tags=47%, list=30%, signal=67%
	NEGATIVE_REGULATION_OF_TRANSCRIPTION	167	0.447379	1.40066	0	0.218334	1	7227	tags=43%, list=33%, signal=64%
	BIOGENIC_AMINE_METABOLIC_PROCESS	16	0.556294	1.40145	0.0426829	0.218407	1	4828	tags=44%, list=22%, signal=56%
	CELLULAR_MORPHOGENESIS_DURING_DIFFERENTIATION	49	0.490901	1.39869	0.009	0.218642	1	3035	tags=27%, list=14%, signal=31%
	LEADING_EDGE	42	0.484207	1.39662	0.019	0.219135	1	3309	tags=29%, list=15%, signal=34%
	PHOSPHOLIPID_BINDING	39	0.49728	1.39255	0.024	0.222393	1	4460	tags=38%, list=20%, signal=48%
	POSITIVE_REGULATION_OF_TRANSCRIPTIONDNA_DEPENDENT	100	0.456847	1.39018	0.001	0.22531	1	4266	tags=32%, list=20%, signal=40%
	ANATOMICAL_STRUCTURE_MORPHOGENESIS	356	0.436102	1.38319	0	0.225753	1	5963	tags=39%, list=27%, signal=53%
	CELL_SURFACE	72	0.464308	1.38546	0.004	0.226365	1	7241	tags=49%, list=33%, signal=72%
	RESPONSE_TO_WOUNDING	178	0.447942	1.3821	0.008	0.226367	1	6311	tags=41%, list=29%, signal=57%
	RECEPTOR_SIGNALING_PROTEIN_SERINE_THREONINE_KINASE_ACTIVITY	34	0.497208	1.38868	0.0150451	0.226651	1	5214	tags=41%, list=24%, signal=54%
	ACTIN_CYTOSKELETON_ORGANIZATION_AND_BIOGENESIS	101	0.454251	1.38692	0.001	0.226804	1	3500	tags=30%, list=16%, signal=35%
	POSITIVE_REGULATION_OF_JNK_ACTIVITY	18	0.538231	1.38335	0.0454545	0.227143	1	4705	tags=44%, list=22%, signal=57%
	POSITIVE_REGULATION_OF_TRANSCRIPTION	120	0.452039	1.38751	0.001	0.22733	1	6739	tags=43%, list=31%, signal=62%
	TUBE_MORPHOGENESIS	15	0.555915	1.3856	0.0462012	0.227768	1	1962	tags=33%, list=9%, signal=37%
	REGULATION_OF_TRANSCRIPTION_FACTOR_ACTIVITY	36	0.490376	1.38383	0.02002	0.227843	1	4951	tags=39%, list=23%, signal=50%
	CELL_PROJECTION	98	0.451234	1.37487	0.004	0.231058	1	2978	tags=27%, list=14%, signal=31%
	GTPASE_ACTIVATOR_ACTIVITY	56	0.472264	1.37911	0.01	0.231144	1	6484	tags=45%, list=30%, signal=63%
	DNA_DEPENDENT_ATPASE_ACTIVITY	19	0.530703	1.37548	0.067623	0.23159	1	4923	tags=47%, list=23%, signal=61%
	EXTRACELLULAR_SPACE	233	0.443571	1.37663	0	0.232635	1	3568	tags=28%, list=16%, signal=33%
	NEGATIVE_REGULATION_OF_MULTICELLULAR_ORGANISMAL_PROCESS	30	0.508371	1.37732	0.0310933	0.232931	1	4878	tags=40%, list=22%, signal=51%
	REGULATION_OF_ANGIOGENESIS	25	0.507064	1.37561	0.0302115	0.233012	1	5625	tags=44%, list=26%, signal=59%
	NEGATIVE_REGULATION_OF_CELL_DIFFERENTIATION	27	0.509472	1.36793	0.034034	0.243392	1	1501	tags=26%, list=7%, signal=28%
	REGULATION_OF_NEUROTRANSMITTER_LEVELS	22	0.525681	1.36568	0.0492958	0.246334	1	4964	tags=45%, list=23%, signal=59%
	TRANSCRIPTION_INITIATION_FROM_RNA_POLYMERASE_II_PROMOTER	18	0.526401	1.36465	0.048731	0.247023	1	5685	tags=56%, list=26%, signal=75%

## Sheet: Add. Table 9
	Add. Table 8: Gene set enrichment analysis (GSEA) result for Gene Ontology (GO) gene sets. Metabolic cluster Mc1 was compared with Mc2.
	NAME	SIZE	ES	NES	NOM p-val	FDR q-val	FWER p-val	RANK AT MAX	LEADING EDGE
	INTEGRIN_BINDING	30	0.736084	2.03814	0	0.0109651	0.011	2319	tags=60%, list=11%, signal=67%
	CELL_MATRIX_JUNCTION	16	0.752114	1.92996	0	0.0359744	0.046	1814	tags=56%, list=8%, signal=61%
	ADHERENS_JUNCTION	21	0.697855	1.85177	0	0.0619717	0.103	1814	tags=48%, list=8%, signal=52%
	PROTEINACEOUS_EXTRACELLULAR_MATRIX	94	0.569404	1.74814	0.005	0.0953835	0.272	5379	tags=55%, list=25%, signal=73%
	EXTRACELLULAR_MATRIX	96	0.569618	1.7493	0.005	0.109453	0.268	3162	tags=45%, list=14%, signal=52%
	COLLAGEN	23	0.638223	1.71286	0.0384205	0.124311	0.363	6011	tags=78%, list=28%, signal=108%
	TRANSMEMBRANE_RECEPTOR_PROTEIN_KINASE_ACTIVITY	51	0.592385	1.75315	0.001001	0.125343	0.255	3358	tags=45%, list=15%, signal=53%
	EXTRACELLULAR_MATRIX_STRUCTURAL_CONSTITUENT	26	0.617504	1.7028	0.00506073	0.125378	0.398	2994	tags=50%, list=14%, signal=58%
	EXTRACELLULAR_MATRIX_PART	55	0.596868	1.76962	0.0130261	0.126459	0.222	5379	tags=58%, list=25%, signal=77%
	GROWTH_FACTOR_BINDING	32	0.600944	1.66749	0.00100301	0.130859	0.523	5615	tags=66%, list=26%, signal=88%
	CELL_SUBSTRATE_ADHESION	37	0.591091	1.66947	0	0.138265	0.516	3072	tags=46%, list=14%, signal=53%
	LIPID_HOMEOSTASIS	16	0.665944	1.6505	0.00203874	0.139071	0.582	2598	tags=44%, list=12%, signal=50%
	SERINE_TYPE_ENDOPEPTIDASE_ACTIVITY	39	0.58267	1.65533	0	0.13929	0.563	3056	tags=36%, list=14%, signal=42%
	BASEMENT_MEMBRANE	35	0.588019	1.67241	0.00600601	0.145837	0.499	5379	tags=54%, list=25%, signal=72%
	NEGATIVE_REGULATION_OF_DNA_BINDING	16	0.645176	1.62743	0.00308008	0.150268	0.683	3270	tags=44%, list=15%, signal=51%
	BASOLATERAL_PLASMA_MEMBRANE	31	0.588742	1.63068	0	0.153226	0.666	1814	tags=35%, list=8%, signal=39%
	SERINE_HYDROLASE_ACTIVITY	44	0.564961	1.62032	0	0.154087	0.71	3056	tags=34%, list=14%, signal=40%
	PROTEIN_COMPLEX_BINDING	54	0.552492	1.61532	0.001	0.15413	0.732	3878	tags=43%, list=18%, signal=52%
	SERINE_TYPE_PEPTIDASE_ACTIVITY	43	0.585311	1.67406	0	0.156522	0.493	3056	tags=35%, list=14%, signal=40%
	HEMOSTASIS	47	0.553713	1.60829	0	0.158166	0.758	2123	tags=36%, list=10%, signal=40%
	CELL_MATRIX_ADHESION	36	0.578691	1.63227	0	0.160554	0.66	3072	tags=44%, list=14%, signal=52%
	EPIDERMIS_DEVELOPMENT	70	0.542345	1.58728	0.001	0.166631	0.83	3565	tags=37%, list=16%, signal=44%
	NEURON_PROJECTION	19	0.600645	1.58865	0.00301508	0.171075	0.827	2527	tags=42%, list=12%, signal=48%
	TRANSMEMBRANE_RECEPTOR_PROTEIN_TYROSINE_KINASE_ACTIVITY	43	0.548658	1.59568	0.004	0.173503	0.805	3358	tags=40%, list=15%, signal=47%
	REGULATION_OF_MAPKKK_CASCADE	19	0.611349	1.59037	0.00910931	0.175689	0.823	3372	tags=42%, list=15%, signal=50%
	NEGATIVE_REGULATION_OF_BINDING	17	0.614731	1.56638	0.00612245	0.179831	0.897	3270	tags=41%, list=15%, signal=48%
	MUSCLE_DEVELOPMENT	89	0.52861	1.57496	0	0.182631	0.869	4652	tags=47%, list=21%, signal=60%
	COAGULATION	43	0.545738	1.56661	0.001	0.185684	0.895	2123	tags=35%, list=10%, signal=39%
	BLOOD_COAGULATION	42	0.546246	1.56663	0.001	0.19245	0.895	2123	tags=36%, list=10%, signal=39%
	ECTODERM_DEVELOPMENT	79	0.524427	1.54668	0.002	0.205949	0.931	3173	tags=34%, list=15%, signal=40%
	STRUCTURAL_CONSTITUENT_OF_CYTOSKELETON	55	0.538811	1.54936	0.004	0.206752	0.926	5410	tags=45%, list=25%, signal=60%
	ACTIVATION_OF_PROTEIN_KINASE_ACTIVITY	24	0.570627	1.5224	0.00707071	0.20842	0.97	2429	tags=38%, list=11%, signal=42%
	CELL_MIGRATION	92	0.509924	1.52701	0.001	0.210152	0.964	2625	tags=34%, list=12%, signal=38%
	KINASE_INHIBITOR_ACTIVITY	25	0.564769	1.52266	0.00200602	0.213405	0.97	5182	tags=44%, list=24%, signal=58%
	SKELETAL_DEVELOPMENT	99	0.49771	1.52713	0.008	0.215574	0.964	4851	tags=42%, list=22%, signal=54%
	REGULATION_OF_BODY_FLUID_LEVELS	56	0.519392	1.53229	0.001	0.216821	0.956	2123	tags=34%, list=10%, signal=37%
	PROTEIN_KINASE_INHIBITOR_ACTIVITY	24	0.573632	1.53513	0.00300903	0.217486	0.953	5182	tags=46%, list=24%, signal=60%
	TRANSFORMING_GROWTH_FACTOR_BETA_RECEPTOR_SIGNALING_PATHWAY	36	0.540857	1.51512	0.006	0.218622	0.978	7287	tags=58%, list=33%, signal=87%
	TRANSMEMBRANE_RECEPTOR_PROTEIN_SERINE_THREONINE_KINASE_SIGNALING_PATHWAY	47	0.533787	1.52762	0.001	0.220533	0.962	7287	tags=57%, list=33%, signal=86%
	STRUCTURAL_CONSTITUENT_OF_MUSCLE	32	0.555315	1.53517	0.004	0.224157	0.953	2760	tags=41%, list=13%, signal=46%
	EXTRACELLULAR_REGION_PART	322	0.475644	1.5086	0.003	0.228059	0.981	6443	tags=46%, list=29%, signal=64%
	WOUND_HEALING	53	0.517833	1.50402	0.002	0.232785	0.981	2935	tags=38%, list=13%, signal=43%
	EXTRACELLULAR_STRUCTURE_ORGANIZATION_AND_BIOGENESIS	29	0.538773	1.50015	0.03125	0.235927	0.984	4817	tags=48%, list=22%, signal=62%
	LIPID_TRANSPORT	28	0.551068	1.47745	0.008	0.248825	0.994	7203	tags=54%, list=33%, signal=80%

## Sheet: Add. Table 10
	Add. Table 9: Gene set enrichment analysis (GSEA) result for Gene Ontology (GO) gene sets. Metabolic cluster Mc3 was compared with Mc1 and Mc2.
	NAME	SIZE	ES	NES	NOM p-val	FDR q-val	FWER p-val	RANK AT MAX	LEADING EDGE
	EXTRACELLULAR_MATRIX_PART	55	0.751534	2.18542	0	0.00199601	0.004	1682	tags=47%, list=8%, signal=51%
	COLLAGEN	23	0.841741	2.21649	0	0.00399201	0.004	1682	tags=70%, list=8%, signal=75%
	EXTRACELLULAR_MATRIX	96	0.678694	2.04281	0	0.00548828	0.017	1682	tags=43%, list=8%, signal=46%
	PROTEINACEOUS_EXTRACELLULAR_MATRIX	94	0.683602	2.05533	0	0.00632137	0.016	1682	tags=43%, list=8%, signal=46%
	INTEGRIN_BINDING	30	0.716824	1.95867	0	0.00978067	0.033	2692	tags=50%, list=12%, signal=57%
	EXTRACELLULAR_MATRIX_STRUCTURAL_CONSTITUENT	26	0.726836	1.93997	0	0.0113118	0.044	1997	tags=54%, list=9%, signal=59%
	BASEMENT_MEMBRANE	35	0.659802	1.84254	0	0.0345156	0.117	703	tags=31%, list=3%, signal=32%
	BASAL_LAMINA	19	0.666855	1.72545	0	0.123191	0.35	703	tags=32%, list=3%, signal=33%
	CELL_MATRIX_ADHESION	36	0.597665	1.67201	0	0.171762	0.534	2695	tags=39%, list=12%, signal=44%
	CELL_SUBSTRATE_ADHESION	37	0.596332	1.67397	0.001	0.187739	0.523	2695	tags=38%, list=12%, signal=43%
	PROTEASE_INHIBITOR_ACTIVITY	40	0.583952	1.64247	0	0.211094	0.639	1497	tags=20%, list=7%, signal=21%

[truncated: 2 more sheets: Add. Table 11, Add. Table 12]
